# Supplementary material for: Idiopathic Chronic Diarrhea in Rhesus Macaques Is Not Associated with Enteric Viral Infections
Source: Viruses. 2021 Dec 14;13(12):2503. doi: 10.3390/v13122503 (PMC8707486; doi:10.3390/v13122503)
Supplement: Supplementary file 1 [file viruses-13-02503-s001.zip]

Archive with 2 entries (2 files):
- viruses-1458585-supp dataset S1.txt
- viruses-1458585-supp Table 1.xlsx
