# Supplementary material for: Idiopathic Chronic Diarrhea in Rhesus Macaques Is Not Associated with Enteric Viral Infections
Source: Viruses. 2021 Dec 14;13(12):2503. doi: 10.3390/v13122503 (PMC8707486; doi:10.3390/v13122503)
Supplement: Supplementary file 1 [file viruses-13-02503-s001.zip › viruses-1458585-supp dataset S1.txt]

Supplemental dataset 1: Sequences of concatamers of contigs matching 11 viral species and genotypes. 

>Sappovirus
CAAGCATTTGCATCGCAGTTTGGCTGCCACCCCCACATTCAAAGATAAGGGTTTGCTGGACTCATTCCTTTCAAAGCCACCTGTTGACATCAATCCTGATACAACATTCCGTGAGCTATTCGGCATTGACCCACACGAACAATTCCCATTGTCCATCCACGATTTGGCAAGATTACAGGGTGAGCTTGTGGATGCGGCACGTAACCCAGGCCACGTGTTGCGTCGCCATTACTCCACCGATTCGCTCACCGCCCTAATCAACAAAATCACAAAATACGTCCCTGTGCATGCCACACTCCAGGAAATGCAAGCACGCAGAGCTTTCGAGCGAGAGCGCGCGGAGCTGTTCAAGGAACTGCCACATGCCGACTTGGACGTGAGTCGTCAACAGAAGTCGTACTTTTATGCCATGTGGCGTCAGGTGGTCAAGAAGGGCAAGGAGTTTTTCATCCCTTTGGTCAAGTGTACATCTTGGCGTAAGAAATTCACAGAGCCTGCGGAGATTGTTAGACAGGTGCTGGTTCACTTCTGTGAAGGGATGAGATCACAGTTTTCCACCAATGCAAATTACATCAACTTGTCCCTTATCGCCAAACTTCGACCAACAGTCCTCACAATGATTCTTCAGCAACATAAGAACACCTACAGGGGGTGGTTGGCAACAGTCACAGCTCTTGTTGAGGTATACTCTAATCTGTTCCAGGACATGCGAGACACTGCAGTGTCAGCAGTGTCGGCCATTACATTAGTGTTTGGAACCATCAAGGATTTTGTGGTCAATGTGATAGACTTAGTTAAGAGCACGTTTCAGCCACAAGGTCCAACATCTTGCGGCTGGGCTGCCATCATTGCTGGCGCAGTGCTTATCCTAATGAAGCTGTCAGGGTGCTCCAACACCACGAGCTATTGGCACCGACTCCTCAAGGTGTGCGGGGGTGTCACTACCATTGCTGCAGCGGCCCGCGCTGTCGTGTGGGTGCGTGACATCATAGCAGAAGCTGATGGCAAAGCAAGACTGAAGAAGTACATGGCTCGCACAGCAGCCCTGCTTGAGCTTGCAGCATCCCGAGATGTAACCGGCACTGACGAACTCAAGCGTTTGTTAGATTGTTTTACACAACTTATTGAGGAGGGCACTGAGCTGATACAGGAATTTGGCACATCACCCCTTGCTGGTCTGACTAGATCATATGTGAGTGAACTTGAGTCCACTGCAAACAGTATTAGAAGCACCATCCTTCTGGACACACCCCGGAAGGTTCCGGTCGCGATTATCTTGACTGGCCCCCCTGGAATAGGCAAAACAAGGCTTGCACAGCATCTTGCTGCAGGGTTTGGTAAAGTGTCAAACTTTTCCGTCACGTTAGACCACCATGACTCATACACCGGGAATGAGGTCGCGATTTGGGATGAATTTGACGTGGATACACAGGGTAAATTTGTGGAGACGATGATTGGCATAGTCAACACCGCCCCCTACCCACTCAATTGTGACCGAGTGGAGAACAAAGGTAAGGTGTTTACATCTGAATACATCATATGTACCAGCAATTACCCAACTTCTGTGTTGCCTGACAACCCACGGGCGGGAGCGTTTTATCGCCGGGTCACCACGATAGATGTGTCATCCCCAACTATTGAAGACTGGAAAAAGAAAAACCCAGGGAAGAAACCCCCTCCTGATTTGTACAAGAATGATTTCACACACCTTCGCCTATCTGTTAGACCATTCTTGGGGTACAACCCAGAGGGAGACACCTTAGATGGTGTCCGGGTCAAGCCTGTGCTTACCAGTGTGGATGGGCTGTCACGCTTGATGGAGACCAAATTCAAGGAACAGGGCAATGAACAACGGAACTTGTGGATAACATGCCCGCGAGACCTTGTAGCCCCCGCTGCGTCCGGCTTGAAGGCATACATGGCTGCCAATCGAGCACTTGCACAAGTGTTTCAGGAACCATCTTCTCAGGATATTGGCGAAACTTGCACGTCCCGTGTGTATGTGTCGTGTAACAATCCACCCCCCACGTACAGTGGGCGGGTGGTGAAGATCACGGCCATCAATCCGTGGGATGCGTCACTTGCTAGTTCCATGTTGTCAATGTTTGAGACCACCAGCCACATTCCTGCTTCAATCCAACGTGAAATCATGTACAGGGTTTGGGACCCACTGGTCCACTTACAGACACGTGAACCAAACACGCAGATGCTCCCTTATATCAACAGGGTGGTCCCAGTGTCTTCTGCATTCGACTTCATCCGAGGCCTTAGGCACCATCTTGGCCTTTGTTCAGTCAAGGGTATGTGGAGAGCTTACCAAGGTTGGAACAGTTCTAGTTCAATCTTGGAATTTTTGTCAAAACATATGGCTGATGTTGCCTTCCCACACAACCCCGAGTGCACCGTTTTTCGAGCCCCAGACGGTGATGTCATCTTTTACACATTTGGGTCTTACGCTTGCTTTGTGTCCCCAGCCCGCGTCCCATTCGTTGGGGAGCCCCCAAAGAACGTGCATTCAAACATAACACGCAATAAGACATGGGCCGAGACACTTCGTCTGCTGGCAGAGACCATAACTGAAAGCCTGGTACACTTTGGCCCCTTCTTACTCATGATGCACAATGTCTCATATCTTGCCACCCGGTCTGGTCGAGAGGAGGAGGCCAAAGGGAAAACCAAACATGGCCGTGGCACCAAACACGCCAGGAGGGGAGGTGTTAGCTTGTCTGATGATGAGTATGATGAGTGGCGTGATCTGGTGCGAGACTGGCGGCAGGACATGACTGTTGGGGAGTTTGTGGAACTTCGTGAGCGATACGCGCTTGGAATGGACTCTGAGGATGTGCAACGTTATCGTGCTTGGCTAGAGCTACGAGCAATGCGCATGGGTGCAGGTGCCTACCAACACGCCACTATCATTGGAAGAGGGGGGGTGCAAGACACCATCATTCGCACCCAACCAATGCGTGCTCCACGCGCGCCCCGGGGTCAAGGCTATGACGAAGAGGCTCCCACGCCCATTGTCACATTCACATCTGGGGGTGATCACATTGGGTATGGTTGTCACATGGGTAATGGTGTGGTTGTCACAGTCACTCATGTTGCCTCCGCATCCGATCAAGTGGAGGGACAGGATTTCACGATCAGGAAGACTGAGGGTGAGACCACATGGGTGAACACCAACCTTGGACATTTACCCCATTACCAGGTTGGTGACGGCGCTCCTGTCTACTACTCGGCACGCCTACACCCTGTGACTGCGCTCGCAGAGGGCACGTATGAAACACCTAACATCACGGTCCAGGGATACCACCTGCGCATTTTAAATGGGTACCCAACAAAGCGCGGGGATTGTGGCACACCCTACTTTGACTCATGCCGCCGTCTGGTTGGTCTCCACGCCGCCACATCAACAAATGGGGAAACCAAACTTGCCCAACGTGTGACCAAAACATCCAAGGTGGAGAATGCTTTTGCTTGGAAGGGCCTTGCGGTTGTCCGGGGTCCCGACTGTGGTGGCATGCCCACAGGGACACGTTACCACCGCTCACCCGCATGGCCCAACCCCGTGGAAGGAGAAACACATGCCCCTGCGCCGTTTGGCTCCGGTGATGAACGGTACAAGTTCTCCCAAGTGGAGATGTTGGTCAATGGTTTGAAGCCTTACTCAGAACCCACCCCTGTTGGGATGAGGACAAGCAGTGTTATACTGGTGTGTTGGCGGAACACCTTGCCAAAGCTTGGGATGCAGCCAACAGGGGCGTTGCACCCCAGAACGCCTATAAATTAGCTTTAAAAGATGAGTTGAGACCAATTGAAAAGAATGCACAAGGAAAAAGGCGCCTTCTGTGGGGGTGTGACGCGGGTGCCACTTTGGTGGCCACCGCGGCCTTCAAGGGAGTTGCGACCCGTCTCCAAGCGGTTGCCCCAATGACTCCAGTTGGTGTTGGTATAAACATGGACAGTTACCAGGTTGAGGTGTTGAATGAGTCACTCAAAGGTGGAGTGCTTTACTGTCTTGATTACAGCAAATGGGACTCAACACAACACCCCGCCGTCACGGCCGCCTCACTTGGAATTTTAGAAAGACTGTCTGAAGCTACTCCTATCACAACATCAGCTGTTGAGTTACTGTCCTCCCCTGCAAGAGGCCATTTGAATGACATTGTGTTTATCACTAAATCTGGTCTTCCATCTGGTATGCCATTCACAAGTGTCATCAACTCACTCAACCATATGACATACTTCGCAGCCGCAGTACTGAAGGCATATGAACAACATGGAGCACCATACACGGGCAACGTGTTTCAGGTGGAGACTGTTCACACCTACGGGGATGACTGCTTATACTCGGTGTGCCCTGCTACTGCTTCCATTTTCCAAACAGTTTTGGCCAATTTGACTTCTTTTGGCCTTAAGCCAACTGCTGCTGACAAGAGTGAGACAATAGCCCCCACCCACACTCCTGTTTTCCTCAAGAGGACGCTGACCTGCACACCACGTGGCGTGCGTGGCCTGTTGGACATCACATCCATAAAGAGACAATTCTTGTGGATCAAGGCCAATAGGACGGTTGACATCAATTCACCACCGGCGTACGATCGCGACGCGCGCAGTATCCAGTTGGAAAATGCCCTTGCGTACGCGTCACAGCATGGTCATGCAGTTTTTGAGGAGGTTGCTGAGTTGGCACGCAACACAGCCAAGGCTGAGGGACTAGTGCTAACTAATGTCAATTATGACCAGGCTCTCGCCACCTACGAATCTTGGTTCATAGGCGGTACAGGCCTGGTGCAAGGCAGCCCCAGTGAAGAGACCACCAAATTAGTGTTTGAAATGGAGGGTGTATCCCGCCCAGAGGGCCCTAAGGCCAATTCCAATGAAAATGTGCCTCTTGCATCACCACAGGACACAATTGGACCAAACGCAGCACTTCTCCTGCCTACGCAGATTGAGACACCCAACGGAGCTGCGCAAAGGGTGGAGATGGCCGCAGCAACAGGGGCCATTAGCAACAACGTTCCCATGTGTGTGAGGGAATGTTTTGCTAGTGTGACCACGCTCCCTTGGACAACGCGCCAAGCATCCAACACCTTTCTTGGTGCCATCCATCTCGGTCCACGCATCAACCCCTACACCGCACACTTGAGTGCCATGTTTGCTGGCTGGGGTGGAAGTTTCCAAATACGAGTTACCATATCTGGCTCTGGGCTGTATGCAGGCCGTGCAGTGGTCGCAGTGCTGCCTCCAGGTGTCAACCCAGCCAATGTCCAAAATCCTGGAGTGTTCCCACATGCATTCATTGATGCCCGTACCGTGGATCCTATCCTCATCAACCTCCCTGACATCCGTGCAGTGGACTACCATCGTGTGGACGGCGATGAGCAAACTGCAACTGTTGGACTTTGGGTCGCCCAACCGCTTATCAACCCGTTCCAAGCTGGCTCCATTTCCACATGTTGGTTGACATTTGAGACCAGACCTGGACCTGATTTTGACTTTTGTCTTCTCAAGGCCCCAGAGCAGGAAATGGATAACGGCATATCACCTGCCAACTTGCTCCCCCGCCGCCTTGGACGGTCACGAGGCAATAGGCTCGGTGGCCGGGTGGTGGGCCTCGTGGTGGTGGCCGTTGCAGAACAAGTTAACCATCACTTTGCTGCCAACTCCACCACTCTTGGTTGGTCAACACTCCCAATTGAGCCCATTGCTGGTGCTATATCCTGGTTTCAAAACACCACGCCGGGCATTAGCACGCGCGGCCTGCTCAGTGCTGAAGGTAAAGGCATCATCTTCCCAAACATAGTTAACCACTGGACTGACGTTGCTCTCTCCAGCAAGACCTCCGGGAGGACTACTGTACCAACTGATCAAGCCAACCTCAACCTGTGTCCTGGAGCCTCTGGTCCCGTTGTGATGTTCCAAAATAATGGAGATGTGAATGAGGCTAGTGCCAACAACTGTGTGTTAACAGCTGCTTCACATGATTTTGTTAACTTGTCTAGCAACTTTGATGCGGCTGGTATGTGGGTCTGGCTTCCCTGGACAACCACCAAGCCTGACGCCGCAATAAACCGCAATGTCTACATCACTCCAACTTGGATCAATGGTGACCCCGCTCGACCAATCCATGGCAAGTGTACCAACATGGTTGGAACCAACTTTCAATTTGGTGGCACTGGTACCAACAACATCATGCTCTGGCAAGAGCAGCATTTCACCTCTTATCCTGGAGCAGCAGAAGTTTACTGTTCACAACTTGAGAGCACGGCTGAGATGTTCCAGAACAATGTTGTCAATATACCAGCCAACCAGATGGCTGTGTTCAATGTGGAAACTGCAGGCAATACATTCCAAATTGCTATCATGCCAAATGGTTACTGTGTCACCAACGCAGCCGTTGGTACCCATCAACTTCTGGATTACGAGACAAGTTTTAGGTTTGTTGGACTTTTCCCCCAAAGCACTAGTCTTCAGGGGCCCAATGGGAACGCTGGACGGGCCGTCAGATTCCTTGAATAATGTCTTGGTTTACAGGAGCAGCTCTTGCAGCCGGGTCCCTTGTGGACATGGCAGGCACTGTATCATCCATTGTGGCACAACATCGCCAAATTGACTTGATGGCACAAGCAAACCAAATCCAAAGAGACTGGGTCAACAAGCAAGAGGCACTCATGAGGCGAGGTCAGGACATCTCACGTGACCTTGCGGTCAACGGCACCGCCCAACGGGTGGAGTCGTTAGTAGGTGCGGGTTTCACCCCTGTTGATGCTCGACGGCTGGCTGGGAGCTCAGAAACAGTTCAGTATGGCCTGTTGGACCGCCCAATTCTACAGCGGGAAGTCCTGGCAGGCATTAGTGAAACACACCACCTTCAATCCATGCAAGCTTCTCTGAGTGCATTTAAGAAAGGATCCAGTTATGGTGCCCCACCTGCCCCTGTTGGGTTTGCCAGCCCAAATTTCCAACCAGCTCCCCCCAGGGTTAATTTAGGATTCAGGCCCCCATATATCATGTTTAGGATATTAATCTTTCCTCCCTCTTACAATCAACTTTATTTTCTTTTCTTTTCCAAGTGGTATCCTNNNNNNNNNNNNNNNNNNNNNNNNNNNNNNNNNNNNNNNNNNNNNNNNNNNNNNNNNNNNNNNNNNNNNNNNNNNNNNNNNNNNNNNNNNNNNNNNNNNNNNNNNNNNNNNNNNNNNNNNNNNNNNNNNNNNNNNNNNNNNNNNNNNNNNNNNGCTGCCAATCGAGCACTTGCACAAGTGTTTCAGGAACCATCTTCTCAGGATATTGGCGAAACTTGCACGTCCCGTGTATATGTGTCGTGTAACAATCCACCCCCCACGTACAGTGGGCGGGTGGTGAAGATCACGGCCATCAATCCGTGGGATGCGTCACTTGCTAGTTCCATGTTGTCAATGTTTGAGACCACCAGCCACATTCCTGCTTCAATCCAACGTGAAATCATGTACAGGGTTTGGGACCCACTGGTCCACTTACAGACACGTGAACCAAACACGCAGATGCTCCCTTATATCAACAGGGTGGTCCCAGTGTCTTCTGCATTCGACTTCATCCGAGGCCTTAGGCACCATCTTGGCCTTTGTTCAGTCAAGGGTATGTGGAGAGCTTACCAAGGTTGGAACAGTTCTAGTTCAATCTTGGAATTTTTGTCAAAACATATGGCTGATGTTGCCTTCCCACACAACCCCGAGTGCACCGTTTTTCGAGCCCCAGACGGTGATGTCATCTTTTACACATTTGGGTCTTACGCTTGCTTTGTGTCCCCAGCCCGCGTCCCATTCGTTGGGGAGCCCCCAAAGAACGTGCATTCAAACATAACACGCAATATGACATGGGCCGAGACACTTCGTCTGCTGGCAGAGACCATAACTGAAAGCCTGGTACACTTT

>enterovirus A SV19
TGCCAACATCAGGATCAGAATCTATATGAGAATGAAGCATGTTAGAGCTTGGATACCAAGACCATTCAGGAGCCAACCTTACTTGCTAAAGAACTATCCCAACTWYAATGGYGATGACCTGAAGTGCACTAGTGTTAGTAGAGCTAAGATAACCACCACAGGTGCTTTTGGCCAACAATCTGGTGCTGTCTACGTTTGTAACTACAGAATTGTCAATAGACACTTGGCTACTGAAGAGGATTGGGAGAACCTTGTGTGGGAGGACTACCAGAGAGACCTCCTAGTTTCCAATACCAAAGCACATGGTTGTGATACTATTGCTAGGTGCAAGTGCCAGACAGGGGTCTACTTTTGCAAGTCTCAAAATAAACATTATCCTGTTAGCTTTCAGGGCCCTGGCCTAGTTCACGTACAGGCTAATGAATACTACCCTGAGCGTTACCAGTCCCACGTTCTTTTGGCTAATGGTATTTCAAAGGCTGGTGATTGTGGTGGAATTCTCAGATGTCAGCATGGTGTGATTGGGCTTGTGACCATGGGCGGTGATGGTCTAGTTGGCTTTGCAGACCTCAGAGACTTGCTCTGGCTCGAAGATGATGTGATGGAACAAGGTGTTACAGACTACATTAAGGGTCTCGGAGACGCATTTGGAACAGGTTTCACTGAATCCATCTCTAGAGAAGTTCAGGCACTTAAAGATCACCTGATGGGCGCAGAAGGAATAGTGGAAAAGATTCTTAAGAACTTAGTTAAGATTGTGTCGGCGCTGGTCATAGTGATCAGGAGTGATTACGACCTAGTCACGATGACTGCAACACTTGCTTTGATCGGTTGTCACACAAGCCCATGGGCCTGGTTGAAATCTAAGGTATGTAGCTTCCTTGGCCTCCCGATAGCACAGAAGCAAGGAGACAATTGGCTGAAGAAATTCAATGACATGGCAAATGCGGCTAAGGGTCTAGAATGGGTAGCAATCAAAATCTCCAAGTTCATAGATTGGCTTAAGCAGAAAGTTGTCCCAGCCGCCAGGGAAAAAGTAGAATTCCTCAACAATCTCAAACAACTGCCCTTGTTGGAGAACCAGGTTAGCAACCTAGAACAAGCAGCAGCTAGCCAGGATGATCTAGAAGCTCTCTTTGGGAATGTGCAGTACCTTGCTATCCATTGCAGGAAATACCAACCTTTGTATGCCTCTGAAGCACGCAGAATTGCGACATTGGAACGCAGGGTCAACAACTACATGCAGTTCAAGAACAAACAACGGATTGAGCCTGTATGTTTGATCATTCGTGGTGCTCCAGGTACAGGAAAATCTCTTGCTACAGGCATCATTGCTAGGGCTATTGCAGAGAAATACCACTCCAGTGTATACTCCCTGCCACCTGACCCCGACCACTTCGACGGTTACCGTCAACAAGTTGTTACTGTGATGGATGACCTGTGCCAGAACCCAGATGGAAAAGACATCTCCCTGTTTTGTCAAATGGTTTCTACTGTTGAGTTTATACCACCTATGGCATCATTAGAAGAGAAGGGTCTGCCTTTTACATCAAAGTTTGTTATTGCTTCCACAAATTCTAGCAACATCATAGTTCCCACTGTTKCAGACAGCGATGCAATCAGGCGCCGCTTTTACATGGACTGTGACATTGAGGTCCCTGAATCTTACAGACTTGAAAATGGGAAGTTGGATGCTTCGAGAGCAGCTAGACTGTGCTCTGAGAACAACACAGCTAACTTTAAGAAATGCAGCCCTTTAGTTTGTGGAAAAGCTATTCAGTTAAAAGATAGGAAATCTAAGGTGAGATACAGTCTAGACTCAGTTGTCTCAGAGCTTATCAGAGAGTACAACAACAGAAACAGTGTTGGTAACACCATTGAAGCCCTCTTCCAAGGGCCCCCGGTGTTTAAGCCCATCAAAATCTCCATGACAGAACCGGCTCCCCCAGCCATTGCTGACCTGTTGTCATCAGTTGACAGTGAAGAAGTTAGACAGTATTGTAAGGATAAGGGTTGGATCATCCCAGATGTGCCCACAAACATTGAAAGACATGTTAACAGAGCTGTTGCAGTCTTGCAATCTATCACCACTGTAGTTGCTGTAGTGTCCTTGGTTTATGTCATCTACAAGTTGTTCGCTGGCTTCCAGGGTGCTTACTCCGGTATGCCCAAAACTGCTTTGAAGAAACCAGTCTTGAGGACTGCTACAGTGCAGGGGCCCTGCCTTGACTTCGCCCTGTCACTACTCCGTAGGAACATTAGGCAAGTACAGACAGACAAGGGCCATTTCACCATGCTCGGGGTGCGTGACCGCATTGCTGTGTTGCCACGCCATGCTGAACCAAGTGGAACCATCTGGATTGAAGGTAAACAGGTAAAGATCTTAGACGCTGTTGAATTGGTAGATGAACAACAAGTCAATCTTGAACTCACTCTCGTCACCCTTGACATGAATGAGAAGTTTAGAGATATTACCAAATTTATTCCAGAGGAAATTGAACCAGTTTCAGAAGCCACTCTTGTGATTAACACAGAGCAAATGCCCTCCATGTTTGTCCCTGTAGGGAAAGTTGAAAACTATGGGTTCTTGAACCTAAGTGGGAGACCAACTCACCGTACTCTCATGTACAACTTCCCTACCAAGGCTGGTCAGTGTGGAGGAGTGGTCACCAGTGTTGGAAAAATCATTGGGATCCACGTTGGTGGAAACGGACGCCAAGGCTTCTGTGCTGCTCTGAAGCGCTGCTACTTCACTTCTGAGCAAGGTGAAATTCAGTGGATGAAACCAAACAGCGAGACTGGAAGGTACAACATCAACGGGCCCACTAACACCAAGTTGGAGCCAAGCATCTTCCATGATGTGTTCGAAGGGAAGAAGGAACCAGCAGCACTGTCATCTAAGGATAAGAGATTAGAAGTTGATTTCGAACAGGCCCTCTTCTCCAAGTACATAGGTAACAAAATCCATGAACCAGATGAATACATGATTCAAGCTGCCCATCACTATGCTAATCAGTTAAAACAATTGAACATTGATACATCCAGAATGTCTATGGCTGATGCTTGTTATGGGACTGATAATTTAGAAGCCATAGATCTCAGCACCAGTGCAGGATATCCTTACAATGCTCTAGGTATCAAGAAGAGGCAAATTTTGAACCCTGAGACTCGTGATGTATCCAAAATGAAGTTCTACATGGATAAGTATGGTCTGGATCTCCCCTACTCTACCTATGTGAAAGATGAACTGAGGAGCATTGAGAAGATCAAGAAAGGTAAATCCCGTTTGATTGAGGCAAGCAGCTTGAATGACTCAGTTTACACCAGAATGTGCTTCGGACATCTTTTTGAAGCTTTCCATGCTAACCCAGGTACCATCACCGGATCTGCTGTAGGCTGTAACCCAGACACCTTCTGGAGCAAGATCCCCATACTCTTACCAGGATCCCTCTTTGCATTTGACTACACTGCCTATGATGCAAGTTTGAGTCCAGCTTGGTTTAGAGCTTTGGAGATAGTGCTCAGGGAGCTAGGGTACGACTCTGAAGCCATCAATGTTATTGAAGGTATCAACCACTCACACCACATTTACAGGAACAAGACCTACTGTGTGTTGGGCGGCATGCCATCTGGCTGCTCTGGGACTAGTATATTTAATTCCATGATTAACAACATCATCATTAGAACCTTACTTATTAGAACTTTCAAAGGGATTGATTTAGATGAATTAAACATGATTTCTTACGGTGATGATGTTTTGGCAAGTTACCCCTTCCCAATTGATTGTCAAGAATTGGCTAATACTGGTAAGGAATATGGTTTGGTCATGACTCCCGCTGATAAGGGCAGTTGTTTCAATGAGGTGACTTGGGAGAATGCAACTTTTCTGAAAAGAGGTTTCAAACCCGACGAGCAGTTCCCTTTCCTCATTCACCCAACAATGCCAATGTCAGAGATCCATGAATCCATCAGATGGACCAGGGACGCACGTAACACCCAAGACCACGTTCGCTCTCTGTGCCTTCTTGCCTGGCANNNNNNNNNNNNNNNNNNNNNNNNNNNNNNNNNNNNNNNNNNNNNNNNNNNNNNNNNNNNNNNNNNNNNNNNNNNNNNNNNNNNNNNNNNNNNNNNNNNNNNNNNNNNNNNNNNNNNNNNNNNNNNNNNNNNNNNNNNNNNNNNNNNNNNNNNNNNNNNNNNNNNNNNNNNNNNNNNNNNNNNNNNGCAATCCAGGTCGGTTTCTATCAAGCACTTCTGTTTCCCCGGACTTAGTACCAATAGGCTGTACCCACGGCTGAAAGGGAAAACGTTCGTTACCCGGCCACTTACTTCGAGAAGCCTAGTACCATCATTGAATGTCTCAAGTGTTACGTTCAGCACAACCCCAGTGTAGTTCAGGTCGATGAGTCACCGAATCCCCCACGGGCGACCGTGTCGGTGGCTGCGTTGGCGGCCTGCCTGCGGGTCTTACTCGCAGGACGCTTGATTCATGACATGGTGCGAAGAGCCTATTGAGCTAGGTGGTAGTCCTCCGGCCCCTGAATGCGGATAATCCTAACCACGGAGCCATGCACCACAATCCAGTGGTGTTGTGGTCGTAACGAGTAATTCTGTGGCGGAACCGACTACTTTGGGTGTCCGTGTTTCCTGTTTTATTTACCTTGGCTGCTTATGGTGACAATCTAGAGTTGTCATCATATAGCGATTGGATTGGCCATCCGGATATATTCTTTGTGTGATTTATTTCTTGCTGCCAAGCAACTGTCATTCGCCATCAATACAATGGGTGCCCAGGTTTCCACTCAGAAAACCGGTTCTCACGAGAATGCCAATCTGGCAACTGGTGGTTCTACCATCAATTACACCACCATAAATTACTACAAAGAGTCTTATGCTGCATCAGCAACAAAACAAGACTTCAGTCAAGACCCATCTAAATTTACTCAACCTGTAGTTGATGTGATAAAAGAATCATCCGTCCCTCTTAAATCACCCTCAGCGGAGGCCTGCGGATACAGTGACAGAGTGGCCCAACTTACTCTCGGAAATTCCACCATTACAACACAAGAAGCAGCTAACATAACGGTGGGTTATGCTGAATGGCCTGAGTTCTGCTCGGATACCGACGCAACAGCGGTGGACAAACCAACACGCCCTGATGTCTCAGTTAACAGATTTTACACGCTCAGCGCCAAGCTGTGGAGCAAAGAATCAAAAGGTTGGTATTGGAAGTTCCCTGACGTCTTAACAGAGACAGGTGTGTTCGGGCAGAACGCACAGTTCCATTACTTGTACAGGTCAGGTTTCTGCATTCATGTACAGTGCAATGCTAGTAAATTTCACCAAGGGACCTTGCTTGTGGCTGCCATCCCAGAATTCACCGTCGCTAGATCAGATACCTCGACCAACCCTAGCTCTGCGAGACATCCAACATACGAGGCTGCACAACCAGGGAAAAGCGGAAAGGAACTTGCATTTCCCTATGTTCTGGACTCAGGTGTACCACTGTCACAAGCTCTCATTTACCCACACCAATGGATCAATTTGAGGACTAACAATTGTGCCACAATAGTGGTGCCATACATAAATGCTGTCCCCTACGATAGCGCATTAAATCACTGCAACTTCGGACTGGTTGTTGTTCCGGTGGCACCTTTAGACTACAACACAGGTGCTACCACCGCCATACCTATAACCATTACCATTGCCCCAATGTGCGCTGAATTTGCTGGATTGCGCAACGCTGTCACGCAGGGGATCCCAGTGGAATTAAAGCCAGGGTCTAATCAGTTCCTCACCACCGATGATGAAGTATCAGCACCCATTTTACCTGGATTTCACCCCACTCCCGAGATACACATCCCAGGCGAAGTTAAAAACATGCTGGAGATAGCTCAGGTGGAGTCGATCCTGGAGATTAACAACTTGACTAGCAACGAGGGCAACCCCATGAACCGACTAGTCATACCTGTGAGTGTCCAGTCTGATGTAGACCAACTCTGTGCTAGCTTCCGTGTCGATCCTGGCCGCGCTGGTCCATGGGAGTCTACTCTTGTGGGACAATTGTGCCGCTACTACACCCAATGGTCAGGGTCTCTTGAAGTTACCTTCATGTTTACTGGTTCTTTCATGGCGACAGGTAAAATGCTAATAGCCTACACACCACCAGGGGGTGCTCAGCCACTAACAAGGGAGGTCGCAATGCTTGGGACCCATGTTATTTGGGATTTTGGGCTGCAATCGTCTGTCACTCTGATCATACCATGGATTAGCAACACACACTACCGCACTCAAGCAACATCCAACTACTTTGAGTACTACTCCAGCGGAATAGTGACACTCTGGTATCAGACCAACTATGTCGTACCAGACGGGGCTCCTACAAGTGCTTACATCATTGCGCTAGGAGCAGCCCAACCCAACTTTTCGCTGAAGCTCTGTAAAGACACTGAATCCATCGCACAGACAGCTATTTTGCAGGGGGATCCTGAGGCACCATTAGAAACATTTGTGGGGAACCAGATTAGCAAGGCTCTCACGGCAGCTGACACAAAACCTAGTACTCACAAGATAGCGACTGGTGACACACCAGCCTTGCAAGCAGCAGAAACTGGTGCCACATCAAATGCCAGTGATGAAAACATGATTGAGACCAGATGTGTCGTTAACAAACACTCTGTTGCCGAGACATCCGTGGAACACTTCTATGGGCGTGCAGCTCTAATAGGCTATGTGTCTATACTCACATCAGAGACCACAGCCAATGGTTTCACCAATTGGGACATCGACATCATGGGCTTTGTGCAACAAAGAAGGAAGCTAGAAATTTTCACATACATGCGCTTTGATGCTGAATTTACCTTCATTGCCACCTCTGACGATGGCCAGGCAGATTCCACAATGTTGCAATATATGTATATACCTCCTGGTGCCCCCAAACCAACACAAAGAGACTCATTTGAGTGGCAATCAGCAACAAACCCATCCATCTTCACAAGGATGACAGACCCGCCAGCACAAGTCTCCGTGCCTTTTATGTCACCTGCTTCAGCTTACCAATGGTTTTACGATGGTTACCCAACCTTCGGGCAGCANNNNNNNNNNNNNNNNNNNNNNNNNNNNNNNNNNNNNNNNNNNNNNNNNNNNNNNNNNNNNNNNNNNNNNNNNNNNNNNNNNNNNNNNNNNNNNNNNNNNNNNNNNNNNNNNNNNNNNNNNNNNNNNNNNNNNNNNNNNNNNNNNNNNNNNNNNNNNNATATGGGTGSACCTTGTGTGGGAGGACTACCAGAGAGACCTCCTAGTTTCCAATACCAAAGCACATGGTTGTGATACTATTGCTAGGTGCAAGTGCCAGACAGGGGTCTACTTTTGCAAGTCTCAAAATAAACATTATCCTGTTAGCTTTCAGGGCCCTGGCCTAGTTCACGTACAGGCTAATGAATACTACCCTGAGCGTTACCAGTCCCACGTTCTTTTGGCTAATGGTATTTCAAAGGCTGGTGATTGBGGTGGAATTCTCAGATGTCAGCATGGTGTGATTGGGCTTGTGACCATGGGCGGTGATGGTCTAGTTGGCTTTGCAGACCTCAGAGACTTGCTCTGGCTCGAAGATGATGTGATGGAACAAGGTGTTACAGACTACATTAAGGGTCTCGGAGACGCATTTGGAACAGGTTTCACTGAATCCATCTCTAGAGAAGTTCAGGCACTTAAAGATCACCTGATGGGCGCAGAAGGAATAGTGGAAAAGATTCTTAAGAACTTAGTTAAGATTGTGTCGGCGCTGGTCATAGTGATCAGGAGTGATTACGACCTAGTCACGATGACTGCAACACTTGCTTTGATCGGTTGTCACACAAGCCCATGGGCCTGGTTGAAATCTAAGGTATGTAGCTTCCTTGGCCTCCCGATAGCACAGAAGCAAGGAGACAATTGGCTGAAGAAATTCAATGACATGGCAAATGCGGCTAAGGGTCTAGAATGGGTAGCAATCAAAATCTCCAAGTTCATAGATTGGCTTAAGCAGAAAGTTGTCCCAGCCGCCAGGGAAAAAGTAGAATTCCTCAACAATCTCAAACAACTGCCCTTGTTGGAGAACCAGGTTAGCAAYCTAGAACAAGCAGCAGCTAGCCAGGAYGATCTAGAAGCTCTCTTYGGGAATGTGCAGTACCTTGCTATCCATTGCAGGAAATACCAACCTTTGTATNNNNNNNNNNNNNNNNNNNNNNNNNNNNNNNNNNNNNNNNNNNNNNNNNNNNNNNNNNNNNNNNNNNNNNNNNNNNNNNNNNNNNNNNNNNNNNNNNNNNNNNNNNNNNNNNNNNNNNNNNNNNNNNNNNNNNNNNNNNNNNNNNNNNNNNNNNNNNNNNNNNNNNNNNNNNNNNNNNNNNNNNNNNGTGGWAGYCCTCCGGCCCCTGAATGCGGMTAATCCTAACCACGGAGCCATGCACCACAATCCAGTGGTGTTGTGGTCGTAACGAGTAATTCTGTGGCGGAACCGACTACTTTGGGTGTCCGTGTTTCCTGTTTTATTTACCTTGGCTGCTTATGGTGACAATCTAGAGTTGTCATCATATAGCGATTGGATTGGCCATCCGGATATATTCTTTGTGTGATTTATTTCTTGCTGCCAAGCAACTGTCATTCGCCATCAATACAATGGGTGCCCAGGTTTCCACTCAGAAAACCGGTTCTCACGAGAATGCCAATCTGGCAACTGGTGGTTCTACCATCAATTACACCACCATAAATTACTACAAAGAGTCTTATGCTGCATCAGCAACAAAACAAGACTTCAGTCAAGACCCATCTAAATTTACTCAACCTGTAGTTGATGTGATAAAAGAATCATCCGTCCCTCTTAAATCACCCTCAGCGGAGGCCTGCGGATACAGTGACAGAGTGGCCCAACTTACTCTCGGAAATTCCACCATTACAACACAAGAAGCAGCTAACATAACGGTGGGTTATGCTGAATGGCCTGAGTTCTGCTCGGATACCGACGCAACAGCGGTGGACAAACCAACACGCCCTGATGTCTCAGTTAACAGATTTTACACGCTCAGCGCCAAGCTGTGGAGCAAAGAATCAAAAGGTTGGTATTGGAAGTTCCCTGACGTCTTAACAGAGACAGGTGTGTTCGGGCAGAACGCACAGTTCCATTACTTGTACAGGTCAGGTTTCTGCATTCATGTACAGTGCAATGCTAGTAAATTTCACCAAGGGACCTTGCTTGTGGCTGCCATCCCAGAATTCACCGTCGCTAGATCAGATACCTCGACCAACCCTAGCTCTGCGAGACATCCAACATACGAGGCTGCACAACCAGGGAAAAGCGGAAAGGAACTTGCATTTCCCTATGTTCTGGACTCAGGTGTACCACTGTCACAAGCTCTCATTTACCCACACCAATGGATCAATTTGAGGACTAACAATTGTGCCACAATAGTGGTGCCATACATAAATGCTGTCCCCTACGATAGCGCATTAAATCACTGCAACTTCGGACTGGTTGTTGTTCCGGTGGCACCTTTAGACTACAACACAGGTGCTACCACCGCCATACCTATAACCATTACCATTGCCCCAATGTGCGCTGAATTTGCTGGATTGCGCAACGCTGTCACGCAGGGGATCCCASTGGARKWWAWRSSRKGSTSWWAYCAGTTCCTCACCACCGATGATGAAGTATCANNNNNNNNNNNNNNNNNNNNNNNNNNNNNNNNNNNNNNNNNNNNNNNNNNNNNNNNNNNNNNNNNNNNNNNNNNNNNNNNNNNNNNNNNNNNNNNNNNNNNNNNNNNNNNNNNNNNNNNNNNNNNNNNNNNNNNNNNNNNNNNNNNNNNNNNNNNNNNNNNNNNNNNNNNNNNNNNAGACCTGCCCTCACAGCAAAGGTTCCCATGAGGTTGTTCGGGCATACACCATACCAACTATATGTGCTTGCGGTGTGCTGCCCGAAGGTTGGGTAACCATCGTAAAACCATTGGTAAGCTGAAGCAGGTGACATAAAAGGCACGGAGACTTGTGCTGGCGGGTCTGTCATCCTTGTGAAGATGGRTGGGTTTGTTGCTGATTGCCACTCAAATGAGTCTCTTTGTGTTGGTTTGGGGGCACCAGGAGGTATATACATATATTGCAACATTGTGGAATCTGCCTGGCCATCGTCAGAGGTGGCAATGAAGGTAAATTCAGCATCAAAGCGCATGTATGTGAAAATTTCTAGCTTCCTTCTTTGTTGCACAAAGCCCATGATGTCGATGTCCCAATTGGTGAAACCATTGGCTGTGGTCTCTGATGTGAGTATAGACACATAGCCTATTAGAGCTGCACGCCCATAGAAGTGTTCCACGGATGTCTCGGCAACAGAGTGTTTGTTAACGACACATCTGGTCTCAATCATGTTTTCATCACTGGCATTTGATGTGGCACCAGTTTCTGCTGCTTGCAAGGCTGGTGTGTCACCAGTCGCTATCTTGTGAGTACTAGGTTTTGTGTCAGCTGCCGTGAGAGCCTTGCTAATCTGGTTCCCCACAAATGTTTCTAATGGTGCCTCAGGATCCCCCTGCAAAATAGCTGTCTGTGCGATGGATTCAGTGTCTTTACAGAGCTTCAGCGAAAAGTTGGGTTGGGCTGCTCCTAGCGCAATGATGTAAGCACTTGTAGGAGCCCCGTCTGGTACGACATAGTTGGTCTGATACCAGAGTGTCACTATTCCGCTGGAGTAGTACTCAAAGTAGTTGGATGTNNNNNNNNNNNNNNNNNNNNNNNNNNNNNNNNNNNNNNNNNNNNNNNNNNNNNNNNNNNNNNNNNNNNNNNNNNNNNNNNNNNNNNNNNNNNNNNNNNNNNNNNNNNNNNNNNNNNNNNNNNNNNNNNNNNNNNNNNNNNNNNNNNNNNNNNNNNNNNNNNNNNNNNNNNNNNNNNNNNNNNNNNNNNNNNNNNNNNGAGGATAGAGGACGGTGAGTTGGTCTCCCACTTAGGTTCAAGAACCCATAGTTTTCAACTTTCCCTACRKRKRYAWRYMTGKRKGKYWWWWKCWMKGTGTTAATCACAAGAGTGGCTTCTGAAACTGGTTCAATTTCCTCTGGAATAAATTTGGTAATATCTCTAAACTTCTCATTCATGTCAAGGGTGACGAGAGTGAGTTCAAGATTGACTTGTTGTTCATCTACCAATTCAACAGCGTCTAAGATCTTTACCTGTTTACCTTCAATCCAGATGSYTCCACTTGGCTCAGCATGGCGTGGCAACACAGCAATGCGGTCACGCACCCCGAGCATGGTGAAATGGCCCTTGTCTGTCTGTACTTGCCTAATGTTCCTACGGAGTAGTGACAGGGCGAAGTCAAGGCAGGGCCCCTGCACTGTAGCAGTCCTCAAGACTGGTTTCTTCAAAGCAGTTTTGGGCATACCGGAGTAAGCACCCTGGAAGCCAGCGAACAACTTGTAGATGACATAAACCAAGGACACTACAGCAACTACAGTGGTGATAGATTGCAAGACTGCAACAGCTCTGTTAACATGTCTTTCAATGTTTGTGGGCACATCTGGGATGATCCAACCCTTATCCTTACAATACTGTCTAACTTCTTCACTGTCAACTGATGACAACAGGTCAGCAATGGCTGGGGGAGCCGGTTCTGTCATGGAGATTTTGATGGGCTTAAACACCGGGGGCCCTTGGAAGAGGGCTTCAATGGTGTTACCAACACTGTTTCTGTTGTTGTACTCTCTGATAAGCTCTGAGACAACTGAGTCTAGACTGTATCTCACCTTAGATTTCCTATCTTTTAACTGAATAGCTTTTCCACAAACTAAAGGGCTGCATTTCTTAAAGTTAGCTGTGTTGTTCTCAGAGCACAGTCTAGCTGCTCTCGAAGCATCCAACTTCCCATTTTCAAGTCTGTAAGATTCAGGGACCTCAATGTCACAGTCCATGTAAAAGCGGCGCCTGATTGCATCAAATCAATGGGTGGCCGGAATAGATCTGCAAGGGTAGTTAATTTCNNNNNNNNNNNNNNNNNNNNNNNNNNNNNNNNNNNNNNNNNNNNNNNNNNNNNNNNNNNNNNNNNNNNNNNNNNNNNNNNNNNNNNNNNNNNNNNNNNNNNNNNNNNNNNNNNNNNNNNNNNNNNNNNNNNNNNNNNNNNNNNNNNCATGCSSYTTKATGCTGAGTTCACTTTCATTGCTACYGCTGATGACGGCAAAGCAGATTCTACAATGTTACAGTACATGTACATCCCACCAGGTGCACCCAAACCAACACAAAGGGACTCTTTTGAATGGCAATCAGCAACCAACCCTTCTATCTTTGTTAGAATGACCGACCCACCTGCACAGGTTTCTGTACCCTTCATGTCGCCTGCTTCCGCTTACCAGTGGTTCTATGACGGTTACCCAACATTTGGAACTCACTCTGCCAGCACAGACAGTTGGTATGGAGTCTGTCCTAACAACCTCATGGGGACCTTTGCGGTGAGAGCAGTTGGTTCAGGTAGAATTACATCAAACATCACAGTAAGAATTTACATGAGGATGAAGCATGTTAAAGCTTGGATACCAAGGCCATTCAGGAGTCAACCATACCTTTTGAAGAATTACCCCAACATGGATGGTAACAACTTGAAGTGTACTAGTACTAGTAGGACTAGAATAACCACCACAGGGGTTTTTGGCCAACAATCCGGTGCTGTCTATGTTTGCAACTACAGAATTGTCAACAGGCACTTGGCCACCAATGAAGATTGGGAAAACCTTGTGTGGGAGGATTACCAGAGAGATCTCCTCGTCTCCAACACCAATGCCCACGGTTGCGATAACATTGCTAGATGCAAGTGCCAAACAGGGGTCTACTTCTGCAAGTCCCAAAACAAACACTACCCAGTCAGTTTCCAGGGTCCTGGCTTAGTACAAGTGCAGGCAAATGAATACTACCCCGAGCGTTACCAGTCACATGTTCTGCTGGCTAATGGCATCTCAAAGGCTGGCGATTGTGGTGGAATTCTCAGGTGCCAACACGGTGTGATTGGACTTGTGACGATGGGCGGTGACGGCCTGGTTGGCTTTGCAGACATCAGAGACCTGCTTTGGCTTGAAGATGATGTGATGGAACAAGGTGTTACAGATTACATCAAGGGTCTTGGAGATGCATTTGGGACAGGTTTCACAGAATCTATCTCTAGGGAAGTGCAGGCGCTCAAAGACCATCTAATGGGAGCAGAGGGGATAGTGGAAAAGATCCTCAAGAACCTGGTCAAGATTGTGTCGGCGCTGGTCATAGTAATCAGGAGTGACTACGACTTGGTCACGATGACTGCAACACTAGCTTTGATCGGCTGTCACACAAGTCCATGGGCCTGGTTGAAATCTAAAGTGTGTAGCTTCCTTGGCCTCCCAATAGCACAGAAGCAAGGAGACAATTGGCTAAAGAAATTTAATGACATGGCAAATGCAGCTAAGGGTCTAGAATGGGTGGCAATCAAAATCTCCAAGTTCATAGATTGGCTCAAGCAGAAAGTTGTCCCAGCCGCCAGGGAAAAGGTAGAGTTCCTTAACAATCTCAAACAACTGCCCTTGTTGGAGAACCAGGTTAGCAACTTAGAACAAGCAGCAGCTAGCCAGGACGACCTAGAAGCTCTCTTCGGGAATGTGCAGTACCTTGCCATCCATTGCAGGAAATACCAACCTTTGTATGCCTCTGAAGCACGCAGAATTGCGACATTGGAGCGCAGAGTCAACAACTACATGCAGTTCAAGAACAAACAACGGATTGAACCTGTATGTTTGATCATCCGTGGTGCTCCAGGCACAGGAAAATCTCTTGCTACAGGCANNNNNNNNNNNNNNNNNNNNNNNNNNNNNNNNNNNNNNNNNNNNNNNNNNNNNNNNNNNNNNNNNNNNNNNNNNNNNNNNNNNNNNNNNNNNNNNNNNNNNNNNNNNNNNNNNNNNNNNNNNNNNNNNNNNNNNNGTTGTATTCTGGTATGGACAGTGCCAAGCCAATAGGCACTGATCTGATTTTCTTGACAAATTGGTCATATGTTTCTTTCCCATTATGCCAGGCAAGAGAGCACAGAGAGCGAACGTGTTCTTGGGTGTTGCGTGCGTCTCTGGTCCATCTGATGGATTCATGGATCTCTGACATTGGCATTGTTGGGTGGATGAGGAAAGGGAACTGCTCATCAGGTTTGAAACCTCTTTTCAGAAAAGTTGCGTTCTCCCAAGTCACCTCATTGAAGCAACTGCCCTTATCAGCGGGTGTCATGACCAAACCATATTCCTTGCCAGTGTTAGCCAATTCTTGACAATCGATTGGAAAGGGGTAACTTGCCAAAACATCATCACCGTAGGAAATCATGTTTAATTCATCTAAATCAATTCCTTTAAAGGTTCTGATAAGCAAGGTTCTAATGATGATGTTATTAATCATGGAATTGAATATGCTAGTTCCAGAGCAGCCAGATGGCATGCCGCCCAACACACAATAGGTCTTGTTTCTGTAAATGTGGTGTGAGTGGTTGATTCCTTCAATAACATTGATGGCTTCAGAGTCATACCCTAGCTCTCTAAGCACTATTTCCAAAGCTCTAAACCAAGCGGGACTCAAACTTGCATCATAAGCAGTGTAGTCAAATGCAAAGAGGGATCCTGGTAAGAGTATAGGGATCTTGCTCCAGAAGGTGTCTGGGTTACAACCTACAGCAGATCCAGTGATGGTACCTGGGTTAGCATGGAAAGTTTCAAAAAGATGCCCGAAACACATTCTGGTGTAAACTGAGTCATTCAAACTGCTTGCCTCAATCAAACGGGATTTACCTTTCTTGATCTTCTCAATGCTCCTCAGTTCATCTTTCACATAGGTAGAGTAGGGGAGATCCAGACCATACTTATCCATATAGAACTTCATTTTGGACACATCGCGAGTCTCGGGGTTCAAAATCTGTCTCTTCTTGATACCTAGAGCATTGTAAGGGTATCCTGCACTAGTGCTGAGATCTATGGCTTCTAGGTTATCAGTCCCATAGCAAGCATCAGCCATAGACATTCTGGATGTATCAATGTTCAATTGCTTCAACTGATTAGCATAGTGATGGGCAGCTTGAATCATGTATTCATCTGGTTCATGGATTTTGTTACCTATGTACTTGGAGAAAAGGGCCTGTTCAAAATCAACTTCTAACCTCTTATCCTTAGATGATAGTGCTGCTGGTTCCTTTTTCCCTTCAAACACATCATGGAAGATACTTGGCTCTAACTTGGTGTTAGTGGGCCCGTTGATGTTGTACCTTCCAGTTTCGCTGTTTGGTTTCATCCACTGAATTTCACCTTGTTCGGAGGTGAAGTAGCAGCGCTTCAAAGCGGCACAGAAGCCTTGGCGTCCGTTTCCACCAACGTGGATTCCGATGATTTTTCCAACACTGGTGACCACTCCTCCACACTGACCAGCCTTGGTAGGGAAGTTGTACATGAGAGTGCGGTGGGTTGGTCTACCACTTAGGTTCAAGAACCCATAGTTTTCAACTTTCCCTACAGGGACAAACATGGAGGGCATTTGCTCTGTGTTAATCACAAGAGTAGCTTCTGAAACTGGTTCAATTTCCTCTGGGATAAATTTGGTGATGTCTCTAAACTTCTCATTCATGTCAAGGGTGACTAGAGTGAGTTCGAGATTGACTTGTTGTTCGTCTACCAATTCAACAGCGTCCAAGATCTTCACCTGTTTGCCTTCAATCCAGATGGTTCCGCTCGGTTCAGCATGGCGTGGCAACACAGCAATGCGATCGCGCACCCCGAGCATGGTGAAATGGCCCTTGTCTGTCTGCACTTGCCTAATGTTCCTACGGAGTAATGACAGGGCAAAGTCAAGGCAGGGTCCCTGCACTGTAGCAGTCCTCAAGACTGGTTTCTTCAAAGCAGTTTTGGGCATACCGGAGTAAGCACCCTGGAAGCCAGCGAACAACTTGTAGATGACGTAAACCAAGGACACTACAGCTACCACAGTGGTAATGGATTGCAAAACGGCAACAGCTCTGTTGACATGTCTTTCAATGTTTGTGGGCACATCTGGGATGATCCAACCCTTATCCTTGCAATACTGTCTAACTTCTTCACTGTCAACTGATGACAACAGATCAGCAATAGCTGGGGGAGCCGGTTCTGTCATGGAGATTTTAATGGGCTTAAACACTGGGGGCCCTTGGAAGAGGGCTTCAATGGTGTTACCAACACTGTTTCTGTTGTTGTATTCTCTGATAAGTTCTGAGACAACTGAATCTAAACCGTATCTCACCTTAGATTTCCTATCTTTTAACTGAATAGCTTTTCCACAAACTAGAGGGCTACACTTCTTAAAGTTAGCTGTGTTGTTCTCAGAGCACAGTCTGGCTGCTCTCGAGGCATCCAACTTTCCATTCTCAAGTCTGTAAGATTCAGGGACCTCAATGTCACAGTCCATGTAAAAGCGGCGTCTGATTGCTTCGCTGTCTGAAACAGTGGGGACTATGATATTGCTAGAATTCGTGGAAGCAATGACAAACTTTGATGTAAAGGGCAGACCCTTCTCTTCTAGTGATGCCATAGGTGGTATGAACTCAACAGTAGAAACCATTTGACAAAACAAGGAGATGTCTTTCCCGTCTGGGTTCTGGCACAGGTCATCCATCACAGTGACAACTTGTTGACGGTAACCATCGAAGTGGTCAGGGTCAGGTGGTAGGGAGTATACGCTAGAGTGGTATTTCTCAGCAATAGCCCTAGCAATGATGCCTGTAGCAAGAGATTTTCCTGTGCCTGGAGCACCACGGATGATCAAACATACAGGTTCAATCCGTTGTTTGTTCTTGAACTGCATGTAGTTGTTGACTCTGCGCTCCAATGTCGCAATTCTGCGTGCTTCAGAGGCATACAAAGGTTGGTATTTCCTGCAATGGATGGCAAGGTACTGCACATTCCCGAAGAGAGCTTCTAGGTCGTCCTGGCTAGCTGCTGCTTGTTCTAAGTTGCTAACCTGGTTCTCCAACAAGGGCAGTTGTTTGAGATTGTTAAGGAACTCTACCTTTTCCCTGGCGGCTGGGACAACTTTCTGCTTGAGCCAATCTATGAACTTGGAGATTTTGATTGCCACCCATTCTAGACCCTTAGCTGCATTTGCCATGTCATTAAATTTCTTTAGCCAATTGTCTCCTTGCTTCTGTGCTATTGGGAGGCCAAGGAAGCTACACACTTTAGATTTCAACCAGGCCCATGGACTTGTGTGACAGCCGATCAAAGCTAGTGTTGCAGTCATCGTGACCAAGTCGTAGTCACTCCTGATTACTATGACCAGCGCCGACACAATCTTGACCAGGTTCTTGAGGATCTTTTCCACTATCCCCTCTGCTCCCATTAGATGGTCTTTGAGCGCCTGCACTTCCCTAGAGATAGATTCTGTGAAACCTGTCCCAAATGCATCTCCAAGACCCTTGATGTAATCTGTAACACCTTGTTCCATCACATCATCTTCAAGCCAAAGCAGGTCTCTGATGTCTGCAAAGCCAACCAGGCCGTCACCGCCCATCGTCACAAGTCCAATCACACCGTGTTGGCACCTGAGAATTCCACCACAATCGCCAGCCTTTGAGATGCCATTAGCCAGCAGAACATGTGACTGGTAACGCTCGGGGTAGTATTCATTTGCCTGCACTTGTACTAAGCCAGGACCCTGGAAACTGACTGGGTAGTGTTTGTTTTGGGACTTGCAGAAGTAGACCCCTGTTTGGCACTTGCATCTAGCAATGTTATCGCAACCGTGGGCATTGGTGTTGGAGACGAGGAGATCTCTCTGGTAATCCTCCCACACAAGGTTTTCCCAATCTTCATTGGTGGCCAAGTGCCTGTTGACAATTCTGTAGTTGCAAACATAGACAGCACCGGATTGTTGGCCAAAAACCCCTGTGGTGGTTATTCTAGTCCTACTAGTACTAGTACACTTCAAGTTGTTACCATCCATGTTGGGGTAATTCTTCAAAAGGTATGGTTGACTCCTGAATGGCCTTGGTATCCAAGCTTTAACATGCTTCATCCTCATGTAAATTCTTACTGTGATGTTTGATNNNNNNNNNNNNNNNNNNNNNNNNNNNNNNNNNNNNNNNNNNNNNNNNNNNNNNNNNNNNNNNNNNNNNNNNNNNNNNNNNNNNNNNNNNNNNNNNNNNNNNNNNNNNNNNNNNNNNNNNNNNNNNNNNNNNNNNNNNNNNNNNNNNNNNNNNNNNNNNNNNNNNNNNNNNGTCTCACTCGCAGGACGCTTGATTCATGACATGGTGCGAAGAGCCTATTGAGCTAGGTAGTAGTCCTCCGGCCCCTGAATGCGGCTAATCCTAACCACGGAGCCATGCACTACAATCCAGTGGTGTTGTGGTCGTAACGAGTAATTCTGTGGCGGAACCGACTACTTTGGGTGTCCGTGTTTCCTGTTTTATTTACCTTGGCTGCTTATGGTGACAATCTAGAGTTGTCATCATATAGCGATTGGATTGGCCATCCGGATATATTTTTGTGTGATTCACTCTTTGCTCTTCAGCATTTGCAATACTTCATAGTTTCATCATGGGAGCTCAAGTGTCTACCCAACAATCTGGAACCCACGAAAACACCAATGTGGCCACAGGTGGATCTACCATTCACTACACCACCATAAACTATTACAAGGATTCCTACGCTGCTTCGGCTAACAAGCAAGACTTCAGTCAGGATCCGAGCAAGTTTACCCAACCAGTAGTTGATGTTCTCAAGGAATCATCAGTACCACTTAAATCTCCTTCAGCAGAGGCGTGTGGTTACAGCGACAGAGTCTGCCAAATGACAGTTGGAAATTCCACCATTACCACACAGGAGGCTGCTAATGTGATTGTAGGGTATGGCGAGTGGCCCGAGTACTGTAGTGATTCAGATGCCACTGCTGTCGACAAACCAACTAGACCAGATGTTTCGGTTAACAGATTTTACACACTATCAGCAAAATTGTGGCAATCAAACAGCAAGGGGTGGTACTGGAAATTCCCCGATGTGTTAACAGAGACAGGTGTTTTCGGGCAGAATGCACAGTTCCACTACTTATACAGATCAGGCTTTGCTGTCCACGTACAATGCAATGCAAGCAAGTTTCACCAGGGAACCCTCCTGGTGGCATGTTTACCTGAATACACCAATGGGAGGAGTGATGCAACTAATACACCCGGTTCTGCAAAGCACCCATCGTATAATGCCACTCAACCTGGACCCAGTGGTAAAGAATTGGCCTTTCCCTATGTGTTAGATTCTGGGATAGCTTTCTCTCAATTGCTTGTTGCCCCTCACCAATGGATTAACCTCAGGACCAATAATTGTGCCACCATAATCATGCCCTATGTGAATGCAGTGCCTTATGATTCGGCCCTAAATCACTGCAACTTTGGCTTGTTTGTTATTCCCGTTGCCCCACTAGCGTATAGTGATGGAGCCACAACGGCTGTGCCAATAACAGTCACCATTGCACCACTGTGTGCTGAGTTTGCCGGTCTGAGGAATGCAGTTACTCAGGGCTTGCCAGTAGAGTTGAAACCTGGCAGCAACCAATTTCTTACCACAGATGATGGTGTTTCAGCACCCATACTTCCTGGCTTCCACCCAACCCCCTTGATTCACATTCCAGGTGAAGTAAACAACTTGCTACAACTGTGTCAAATTGAAAGCATACTTGAAGTAAACAATGTGGAGAGTGCATCTCAAATGGAAAGACTTTTGATACCAGTGTCTGTTCAGAGTGAGGTCGACCAGCTATGTGCCTCCTTTAGAGTGGATCCAGGCCGAGATGGTCCATGGCAGTCCACTATGGTGGGTCAACTGTGCAGATATTACACTCAATGGTCAGGTTCATTAGAAATTACCTTCATGTTTACAGGCAGTTTTATGGCCACTGGAAAACTCTTGATAGCTTACACACCTCCTGGTGGAGTGCAGCCTACAAGTAGAGCTGTGGCAATGCTTGGCACCCATGTTATCTGGGACTTTGGTCTTCAGTCATCCGTTACATTGGTGATTCCTTGGATTAGCAACACGCATTTTAGGACGAATGCGTCAGGAACCTACTTTGATTATTACACTGCAGGTATTGTCACCATTTGGTACCAAACAAACTTTGTTGTTCCAGCAGGTGCTCCAACCAGTGCTTACCTCATAGCTCTGGGCGCTGCTCAACCAAATTTCACCATGCGGCTGTGTAAAGACACTGACGAAATCTCTCAAACTGCAGTGTTGCAAGGTGATATCAAGGATATGCTAAAAACTCACATCAATGCTACAGCACACAAAGTTCTTACCAACACTGAGGGCGCCTCTACTAGCACCGGCGCTGACACCAGTGCAAGCTCACACAGCTTATTGACAGGGTCTGCACCAGCGCTACAGGCAGCTGAGACGGGTGCAACATCAGTTACCTCTGATGAGTCTATGATAGAGACAAGGTGTGTTCACAACCACCACAGTGTTGCTGAAACGAGTCTGGAAAACTTCTTTGGCAGGGCAGCCCTTGTTGGGATGGCCACTCTACTCACATCAGAGAGCACAACAAATGGTTTTACCAACTGGCCAATTGACATAATGGGCTATGTACAACAGCGGAGGAAGCTGGAAATTTTCACATACATGAGGTTTGACTCTGAGTTCACTTTTGTTTGTACCGACTCAACAGGCCAAGGGCCCAATGTGGTGGTTCAGTACATGTATATTCCCCCAGGTGCTCCTGCCCCAACTGCAAGGGACTCTTTTGAGTGGCAATCTGCCACAAACCCCTCTGTGTTCGTCAAGGCATCTGACCCTCCAGCTCAGGTCTCTGTTCCTTTCATGTCTCCAGCTTCAGCTTATCAATGGTTCTATGATGGGTACCCCACATTCGGTACACACCCTGCATCTGGTGATGTGAATTATGGGATCAGTCCTAACAATCTTTTTGGCACCTTTGCTTTTAGAGTGGTGGGGTCTGAGAATGTCACAACCAAATTGACTGTCAGAATTTACATGAGAATTAAACACGTTAGGGCATGGGTCCCTAGACCAATGAGAAGCCAGCCGTATGTGTTGAAGAACTAYMMWARMTYKWMYKRCAATRRTANCASNGCACATGGSTRTAAACAGGGCTARMATAACCACMACTGGRGCCTTTGGTCAGCAGAGTGGTGCTGTGTATGTGTGTAATTACAGGATTGTCAACAGACACCTGGCTACTGAGAATGATTGGGACAACCTTGAATGGGAGGACTATCAGAGAGACATTCTTGTTTCCAGAACCACTGGGCATGGGTGTGACAAGATCGCCAGGTGCAACTGCAACACAGGAGTGTATTTCTGCAAATCAGCAAACAAACATTACCCAGTTTCCTTCCAGGGCCCTGGTCTTGTGCACGTCCAAGCAAACGAGTACTACCCTGAAAGATACCAATCACATGTACTATTAGCAAATGGGATCGCTGTAGCAGGTGATTGTGGTGGCATCCTTAGGTGCCCCCATGGTGTGATTGGCTTAGTTACCATGGGCGGTGATGGGTTGGTGGGTTTTGCTGACCTGAGAGACCTCCTTTGGCTAGAGGATGAAGTGATGGAACAGGGTGTCACTGACTACATTAAGGGCTTGGGCGACGCTTTCGGAACCGGTTTCACCGAGTCAATCTCCAGAGAGGTCCAGAACATCAAAGATACACTCGTTGGATCAGAAGGTGTAGTAGAGAAAATCCTGAAGAACCTGGTCAAGTTGATATCCGCTCTGGTCATAATTGTGAGGAGTGAGTACGATCTGGTTACTGTCACAGCAACATTGGCACTGATTGGTTGTACAGGTAGTCCATGGAGATGGCTTAAAACAAAGGTCGCATCAATTCTAGGCATCCCCATCGCCCAAAAACAATCTGACTCTTGGCTCAAGAAATTCAATGACATGGCCAACGCAGCTCGTGGCCTTGAATGGATTGCGAACAAAATTAGCAAGTTCATTGATTGGATAAGAGAAAAGATCATACCTATTGCAAGAGAAAAGGCAGAATTTATTAACAACCTCAAGCAACTTCCTCTACTGGAAAATCAGATTAACAACCTGGAACAGGCTGCTGCAAGTCAGGAGAGTTTAGAACAACTGTTTGGCAATGTTCAATATTTGGCAATCAATTGTAGGAAATTCCAACCACTCTACGCAGCTGAGGCTAAGAGAGTCTTCTCAATGGAGAAGAGAATGGTCAACTACATGCAGTTCAAGGGCAAACAACGTATTGAACCTGTATGCCTGATCATTAGAGGCTCTCCTGGGACAGGGAAATCCCTGGCAACCAGCATAATTGCCAGAGCCATCGCTGAGAAATTCAACTCCAGCGTGTACTCATTACCACCTGACCCTGACCACTTCGATGGTTACAGTCAACAAGTTGTCACTGTGATGGATGACCTGTGCCAGAACCCAGACGGGAAAGACATCTCCTTGTTTTGTCAAATGGTTTCCACAGTTGAGTTCATACCACCAATGGCCTCACTAGAAGAGAAAGGTATTGCATTCAACTCAAAATTCGTCATCGCTTCCACCAATGCTGGTAACATCATTGTGCCCACCGTTTCTGACTCAGAAGCAATTAGGAGGAGGTTCTACATGGATTGTGACATTGAAGTCCCAGACAGCTTTAGATTGGAAAGTGGTAAATTGGATGCAGGCAGAGCAGCAAAGTTGTGCTCAGAAAACAACACCGCCAACTTCAAAAGATGCAGCCCACTGGTCTGTGGTAAGGCTATTCAGTTAAAAGACAGAAAGTCAAAAGTTAGATACAGTTTGGATTCAGTGGTCTCAGAATTGATTAGAGAATACAACAATAGAATGTCAGTTGGAAATACAATTGAGGCATTATTCCAAGGCCCACCAAAGTTTAAACCTCTCACCATTTCTTTGGACACTCCAGCCCCAGACGCTATTGCCGACCTCTTGAGAAGTGTTGACAATGAAGAAGTGAGAGAATACTGCAAGGAAAAAGGGTGGATCATCCCCGAGGTACCAACAAATTTAGAGAGACAATACAATAAAGCAATTGCACTAATCCAGTCCATCACTACCATTCTGGCTGTTGTATCTATGGTGTATGTCATCTACAGGCTGTTCGCTGGATTCCAAGGTGCTTACTCCGGAATGCCCAAGACGGCAGTGAAGAAACCAGTCTTAAGAACAGCAGTAGCACAAGGGCCAGGCTTAGACTTTGCCATCTCACTACTTAAAAAGAACATCAGAAAAGTGCAAACTGAAGAGGGACACTTTACCATGCTTGGTGTTAGAGACAGGCTTGCAGTGCTCCCAAGGCATGCAAAACCTGGCAAGACCATCTGGCTAGAAGGAAAACAAGTGACAGTCCTAGATGCGGTTGAACTAGTTGATGAGCAGCAAGTAAACTTGGAATTAACCTTAGTCACATTGGACATGAATGAGAAATTTAGAGACATTACTAAATTCATCCCTGAATCATTTGAACACTGTATGGATGCTACACTCATCATCAACACAGAGCAGATGCCATCAATGTTTGTTCCAGTGGGTGATGTCCAGTTTTATGGCTTCCTGAATCTGAGTGGAAAACCAACACACAGAACAATGATGTACAACTTCCCAACCAAAGCCGGCCAGTGTGGTGGAGTGGTTACTAGTACAGGAAAAGTGATTGGAATTCATGTTGGAGGTAATGGAAAGCAAGGGTTCTGTGCGGCACTGAAGAGGAGTTACTTTGCCACCGAGCAAGGTGAGATCCAGTGGATGAAACCGAACAAGGAAACTGGCCGCTACAACATTAATGGTCCAACCCAGACCAAACTTGAACCCAGTGTGTTTCATGATGTGTTTGAGGGTAAGAAGGAGCCTGCAGCTCTTAGTGCAAAGGACCCAAGGTTGGAAGTTGACTTTGAGGAAGCCCTGTTCAGCAAATACATTGGCAATGCTATTCATGAACCAGATGAGTATATCATTCAAGCAGCTAAACATTACTCAAACCAACTAAAGCAATTGAACATTGATACCAGTAGGATGAGTATGGAAGATGCTTGCTATGGAACAGAGAACTTGGAAGCAATTGACCTTAGCACCAGTGCAGGATACCCCTACAATGCTTTAGGCATCAAGAAAAGGCAGATTTTGGACCCTACCACTAGAGATGTCACTAAAATGAAGTACTACATGGATAAGTATGGATTAGACCTGCCCTTCTCCACATATATCAAGGATGAGTTAAGAAGCAGGGAGAAAGTGAAGAAAGGAAAATCCAGACTGATTGAAGCATCAAGTCTCAATGATTCAGTATACATGAGGATGTGCTTTGGACACCTGTTTGAAAAATTCCATGAGAATCCAGGCACCATTACTGGTTCTGCAGTAGGAGCAAACCCTGATACCTTCTGGAGTAAGATCCCCATCCTTCTTCCAGGCAGTTTGTTTGCTTTTGACTACACCGGTTATGACGCTAGCTTGAGCCCAGCATGGTTCAGAGCACTAGAAATGGTCTTGAAAGATCTAGGTTATGACGATGAGGCTGTCAGCCTCATTGAGGGTATTAACCACTCCCACCACATCTACCGCAACAAAACATACTGCGTAGTTGGTGGCATGCCCTCAGGCTGCTCTGGGACCAGTATATTCAATAGCATGATCAATAATATTATCATTAGGACCCTGTTAATTAGAACATTCAAGGGCATTGATTTAGATGAATTAAACATGATTGCTTATGGAGATGATGTGTTAGCTAGCTACCCGTTCCCAATCGACTGCGCTGAGTTAGCAAGGACTGGTAGGGAATATGGTTTAGTCATGACACCTGCAGACTAANNNNNNNNNNNNNNNNNNNNNNNNNNNNNNNNNNNNNNNNNNNNNNNNNNNNNNNNNNNNNNNNNNNNNNNNNNNNNNNNNNNNNNNNNNNNNNNNNNNNNNNNNNNNNNNNNNNNNNNNNNNNNNNNNNNNNNNNNNNNNNNNNNNNNNNNNNNNNNNNNNNNNNNNNNNNNNNAGTGAGTTCMAAATGTTGGGTAACCGTCATAGACACTGGTAGHGATARGCAGGCGACATGAAGGGTACAGAAACCTGTGCAGGTGGGTCGGTCATTCTAACAAAGATAGAAGGGTTGGTTGCTGATTGCCATTCAAAAGAGTCCCTTTGTGTTGGTTTGGGTGCACCTGGTGGGATGTACATGTACTGTAACATTGTAGAATCTGCTTTGCCGTCATCAGCAGTAGCAATGAAAGTGAACTCAGCATCAAAGCGCATGTAGGTGAAGATCTCAAGTTTCCTTCTTTGCTGAACAAAGCCCATGATATCTATATCCCAATTAGTGAAGCCATTNGCTGTMCCTCCCGAGGTGAGTATGGATACTAAGCCAACGAGTGCCGCACGCCCATAGAAGTGCTCAATAGAAGTTTCTGCGACAGAGTGCTTGTTAACCACACATCTTGTCTCAATCATGCCCTCATCACTGGTGTTTGATGTTGCCCCAGTTTCTGCAGCTTGCAGCGCTGGGGTGTTGCCTGTTGAAATGTTGTGGTTACTGGGCTTGGTGTCAGCTGCTGTCAAGGTCTTGCTGACTTGGCTCTCCACAAATATCCTYCAGGATTNNNNNNNNNNNNNNNNNNNNNNNNNNNNNNNNNNNNNNNNNNNNNNNNNNNNNNNNNNNNNNNNNNNNNNNNNNNNNNNNNNNNNNNNNNNNNNNNNNNNNNNNNNNNNNNNNNNNNNNNNNNNNNNNNNNNNNNNNNNNNNNNNNNNNNNNNNNNTTCTCMATGCTCCTCAGTTCATCCTTCACATAGGTAGAGTAGGGGAGGTCTAATCCATACTTATCCATGTAGTACTTCATTTTAGTGACATCTCTAGTGGTAGGGTCCAAAATCTGCCTTTTCTTGATGCCTAAAGCATTGTAGGGGTATCCTGCACTGGTGCTAAGGTCAATTGCTTCCAAGTTCTCTGTTCCATAGCAAGCATCTTCCATACTCATTCTGGATGTATCAATGTTCAATTGCTTCAACTGATTAGCATAGTGATGGGCAGCTTGAACCATGTATTCATCTGGTTCATGGATTTTGTTACCTATGTACTTGGAGAAAAGGGCCTGTTCAAAATCAACTTCTAACCTCTTATCCTTAGATGATAGTGCTGCTGGTTCCTTTTTCCCTTCAAACACATCATGGAAGATACTTGGCTCCAACTTGGTGTTAGTGGGCCCGTTGATGTTGTACCTTCCAGTTTCGCTGTTTGGTTTCATCCACTGAATTTCACCTTGTTCGGAGGTGAAGTAGCAGCGCTTCAAAGCGGCACAGAAGCCTTGGCGTCCGTTTCCACCAACGTGGATTCCGATGATTTTTCCAACACTGGTGACCACTCCTCCACACTGACCAGCCTTGGTAGGGAAGTTGTACATGAGAGTGCGGTGGGTTGGTCTACCACTTAGGTTCAAGAACCCATAGTTTTCAACTTTCCCTACAGGGACAAACATGGAGGGCATTTGCTCTGTGTTAATCACAAGAGTAGCTTCTGAAACTGGTTCAATTTCCTCTGGGATAAATTTGGTGATGTCTCTAAACTTCTCATTCATGTCAAGGGTGACTAGAGTGAGTTCGAGATTGACTTGTTGTTCGTCTACCAATTCAACAGCGTCCAAGATCTTCACCTGTTTGCCTTCAATCCAGATGGTTCCGCTCGGTTCAGCATGGCGTGGCAACACAGCAATGCGATCGCGCACCCCGAGCATGGTGAAATGGCCCTTGTCTGTCTGCACTTGCCTAATGTTCCTACGGAGTAATGACAGGGCAAAGTCAAGGCAGGGTCCCTGCACTGTAGCAGTCCTCAAGACTGGTTTCTTCAAAGCAGTTTTGGGCATACCGGAGTAAGCACCCTGGAAGCCAGCGAACAACTTGTAGATGACGTAAACCAAGGACACTACAGCTACCACAGTGGTAATGGATTGCAAAACGGCAACAGCTCTGTTGACATGTCTTTCAATGTTTGTGGGCACATCTGGGATGATCCAACCCTTATCCTTGCAATACTGTCTAACTTCTTCACTGTCAACTGATGACAACAGATCAGCAATAGCTGGGGGAGCCGGTTCTGTCATGGAGATTTTAATGGGCTTAAACACTGGGGGCCCTTGGAASAGKGCYTCAATGGTGTTACCAACACTGTTTCTGTTGTTGTATTCTCTGATAAGTTCTGAGACAACTGAATCCAAACTGTATCTCACCTTAGATTTTCTGTCTTTTAACTGAATAGCTTTACCACAAACTAGAGGGCTACACTTCTTAAAGTTAGCTGTGTTGTTCTCAGAGCACAGTCTGGCTGCTCTCGAGGCATCCAACTTTCCATTCTCAAGTCTGTAAGATTCAGGGACCTCAATGTCACAGTCCATGTAAAAGCGGCGTCTGATTGCTTCGCTGTCTGAAACAGTGGGGACTATGATATTGCTAGAATTCGTGGAAGCAATGACAAACTTTGATGTAAAGGGCAGACCCTTCTCTTCTAGTGATGCCATAGGTGGTATAAACTCAACAGTAGAAACCATTTGACAAAACAAGGAGATGTCTTTCCCGTCTGGGTTCTGGCACAGGTCATCCATCACAGTGACAACTTGTTGACGGTAACCATCGAAGTGGTCAGGGTCAGGTGGTAGGGAGTATACGCTAGAGTGGTATTTCTCAGCAATAGCCCTAGCAATGATGCCTGTAGCAAGAGATTTTCCTGTGCCTGGAGCACCACGGATGATCAAACATACAGGTTCAATCCGTTGTTTGTTCTTGAACTGCATGTAGTTGTTGACTCTGCGCTCCAATGTCGCAATTCTGCGTGCTTCAGAGGCATACAAAGGTTGGTATTTCCTGCAATGGATGGCAAGGTACTGCACATTCCCGAAGAGAGCTTCTAGGTCGTCCTGGCTAGCTGCTGCTTGTTCTAAGTTGCTAACCTGGTTCTCCAACAAGGGCAGTTGTTTGAGATTGTTAAGGAACTCTACCTTTTCCCTGGCGGCTGGGACAACTTTCTGCTTGAGCCAATCTATGAACTTGGAGATTTTGATTGCCACCCATTCTAGACCCTTAGCTGCATTTGCCATGTCATTAAATTTCTTTAGCCAATTGTCTCCTTGCTTCTGTGCTATTGGGAGGCCAAGGAAGCTACACACTTTAGATTTCAACCAGGCCCATGGACTTGTGTGACAGCCGATCAAAGCTAGTGTTGCAGTCATCGTGACCAAGTCGTAGTCACTCCTGATTACTATGACCAGCGCCGACACAATCTTGACCAGGTTCTTGAGGATCTTTTCCACTATCCCCTCTGCTCCCATTAGATGGTCTTTGAGCGCCTGCACTTCCCTAGAGATAGATTCTGTGAAACCTGTCCCAAATGCATCTCCAAGACCCTTGATGTAATCTGTAACACCTTGTTCCATCACATCATCTTCAAGCCAAAGCAGGTCTCTGATGTCTGCAAAGCCAACCAGGCCGTCACCGCCCATCGTCACAAGTCCAATCACACCGTGTTGGCACCTGAGAATTCCACCACAATCGCCAGCCTTTGAGATGCCATTAGCCAGCAGAACATGTGACTGGTAACGCTCGGGGTAGTATTCATTTGCCTGCACTTGTACTAAGCCAGGACCCTGGAAACTGACTGGGTAGTGTTTGTTTTGGGACTTGCAGAAGTAGACCCCTGTTTGGCACTTGCATCTAGCAATGTTATCGCAACCGTGGGCATTGGTGTTGGAGACGAGGAGATCTCTCTGGTAATCCTCCCACACAAGGTTTTCCCAATCTTCATTGGTGGCCAAGTGCCTGTTGACAATTCTGTAGTTGCAAACATAGACAGCACCGGATTGTTGGCCAAAAACCCCTGTGGTGGTTATTCTAGTCCTACTAGTACTAGTACACTTCAAGTTGTTACCATCCATGTTGGGGTAATTCTTCAAAAGGTATGGTTGACTCCTGAATGGCCTTGGTATCCAAGCTTTAACATGCTTCATCCTCATGTAAATTCTTACTGTGATGTTTGATGTAATTCTACCTGAACCAACTGCTCTCACCGCAAAGGTCCCCATGAGGTTGTTAGGACAGACTCCATACCAACTGTCTGTGCTGGCAGAGTGAGTTCCAAATGTTGGGTAACCGTCATAGAACCACTGGTAAGCGGAAGCAGGCGACATGAAGGGTACAGAAACCTGTGCAGGTGGGTCGGTCATTCTAACAAAGATAGAAGGGTTGGTTGCTGATTGCCATTCAAAAGAGTCCCTTTGTGTTGGTTTGGGTGCACCTGGTGGGATGTACATGTACTGTAACATTGTAGAATCTGCTTTGCCGTCATCAGCAGTAGCAATGAAAGTGAACTCAGCATCAAAGCGCATGTAGGTGAAGATCTCAAGTTTCCTTCTTTGCTGAACAAAGCCCATGATATCTATATCCCAATTAGTGAAGCCATTTGCTGTACCTTCCGAGGTGAGTATGGATACTAAGCCAACGAGTGCCGCACGCCCATAGAAGTGCTCAATAGAAGTTTCTGCGACAGAGTGCTTGTTAACCACACATCTTGTCTCAATCATGCCCTCATCACTGGTGTTTGATGTTGCCCCAGTTTCTGCAGCTTGCAGCGCTGGGGTGTTGCCTGTTGAAATGTTGTGGTTACTGGGCTTGGTGTCAGCTGCTGTCAAGGTCTTGCTGACTTGGCTCTCCACAAATGTCTCTAGTGAGGATTCTGGGTCACCCTGCAGGATGGCTGTCTGTGAGATGGATTCAGTATCCTTGCAAAGTTTCAGTGTGAAGTTAGGTTGGGCAGCTCCCAGCGCAATGATGTAAGCACTGGTGGGGGCTCCCTCAGGCACAACATAATTGGTTTGATACCATATTGTCACTATTCCACTGGTGTAGTACTCAAAGTATTTATCAGTTGCCTGTGTTCTGTAGTGAGTGTTACTAATCCATGGGATAATCATGGTGACAGACGATTGCAAGCCAAAATCCCAGATGACATGTGTTCCGAGCATAGCGATCTCTCTTGATGCTGGTTGTGCACCACCTGGTGGTGTGTAAGCTATCAGCATCTTACCTGTTGCCATGAAAGAACCAGTGAACATGAAAGTCACTTCTAGTGACCCCGACCATTGAGTATAGTAGCGGCACAGCTGGCCAACAAGTGTAGATTCCCAAGGCCCTGCACGGCCAGGATCCACACGAAAGCTAGCGCACAGTTGGTCCACTGCTGATTGCACACTTACAGGTATGAGAAGGCGTTGCATGGGGTTGTTTTCATTTGTGGTAAGGTTGTTTACCTCGAGTATCGATTCCACTTGAGCAATTTCCAATAGGTTTTTGACCTCTCCTGGGATATGTATCTCTGGTGTTGGGTGATATCCGGGTAGGATGGGTGCGGACACCTCATCATCGGTGGTTAAGAATTGGTTAGAACCTGGTTTCAGCTCAACTGGAAGACCTTGGGCGACGGCATTGCGGAGACCTGCAAATTCCGAATTCATTGGGGCAATGGTAACGGTGATTGGTATAGCTGTGGTTGCACCTGTATTAAAGTCTAGCGGTGCCACAGGGATGATAACTAAGCCAAAGTTACAGTGGTTCAAGGCACTATCATAGGGTACGGCATTGACGTATGGCATCACTATTGTAGCACAGTTATTTGTCCTCAGGTTAATCCACTGGTGTGGGTAGATAAGAGCCTGGGATAGTGGGACACCTGAATCAAGGACATAAGGTATAGCAAGTTCCTTACCGTTTTTGCCTGGCTGAGCTGCTGCATAAGATGGGTGCCTTGCAGTGGCAGGGTCAGTTGCGCTGTCAGAGCGGGCCACAGTGAATTCTGGGATAACAGCGACTAACAAGGCCCCCTGGTGGAACTTGCTYGCATTACATTGTACATGTATGCAGAAACCTGATCTGTATAAGTAGTGAAACTGTGCATTCTGGCCAAAAACACCTGTCTCAGTTAAGACATCAGGAAATTTCCAATACCACCCCTTGCTGTTTGATTGCCACAATTTTGCTGATAGTGTGTAAAATCTGTTAACCGAAACATCTGGTCTAGATGGCTTGTCCACAGCTGTTGCATCTGTGTTTGAGCAAAATTCAGGCCATTCACCATAGCCTACTGTTATGTTGGCAGCTTCCTGGGTTGTGATGGTGGAATTACCTAGAGTAAGTTGGGCCACTCTATCGCTGTAACCACACGCTTCAGCTGAGGGGGATTTAAGAGGCACAGAAGACTCCTTTATCATATCCACTACAGGTTGAGTAAACTTAGATGGGTCCTGACTGAAGTCTTGTTTAGTTGCCGAAGCAGCATAAGATTCTTTGTAATAATTTATGGTGGTGTAATTGATGGTGGAACCACCAGTCGCCATGTTGGCATTTTCGTGAGAGCCAGTTTTCTGAGTGGAAACTTGGGCACCCATAATGTTGTTGGTAAATGATAACTGCTTGGTATCAAGAGGTGAATCACACAAAAGATGTATCCGGATGGCCAATCCAATCGCTATATGATGACAACTCTAGATTGTCACCATAAGCAGCCAAGGTAAATAAAACAGGAAACACGGACACCCAAAGTAGTCGGTTCCGCCACAGAATTACTCGTTACGACCACAACACCACTGGATTGTAGTGCATGGCTCCGTGGTTAGGATTAGCCGCATTCAGGGGCCGGAGGACTACTACCTAGCTCAATAGGCTCTTCGCACCATGTCATGAATCAAGCGTCCTGCSAGTGAGANNNNNNNNNNNNNNNNNNNNNNNNNNNNNNNNNNNNNNNNNNNNNNNNNNNNNNNNNNNNNNNNNNNNNNNNNNNNNNNNNNNNNNNNNNNNNNNNNNNNNNNNNNNNNNNNNNNNNNNNNNNNNNNNNNNNNNNNNNNNNNNNNNNNNNNNNNNNNNNNNNNNNNGATCTTGGGTGTTACGCGCATCCCTGGTCCATCTGATGGATTCATGGATCTCTGACATTGGCATTGTTGGGTGGATGAGGAAGGGGAACTGCTCATCAGGTTTGAAGCCTCTTTTCAGAAAAGTTGCATTCTCCCAGGTCACCTCATTGAAACAACTGCCCTTATCAGCGGGGGTCATGACCAAACCATATTCCTTACCAGTGTTAGCCAATTCTTGACAGTCAATTGGGAAGGGGTAACTTGCCAAAACATCATCACCGTAAGCAACCATGTTCAACTCATCTAAATCAATTCCTTTGAAAGTTCTAATAAGTAAGGTTCTAATGATAATGTTGTTAATCATGGAGTTGAACACGCTAGTTCCAGAGCAGCCAGATGGCATGCCGCCCAACACACAGTAGGTCTTGTTCCTGTAAATGTGGTGTGAGTGGTTGATACCTTCAATAACATTGATGGCTTCAGAGTCATACCCTAGCTCCCTAAGCACTATTTCCAAAGCTCTAAACCAAGCTGGACTCAAACTTGCATCATAGGCAGTGTAGTCAAATGCAAAGAGGGATCCTGGTAAGAGTATAGGGATCTTGCTCCAAAAGGTGTCTGGGTTACAACCTACAGCAGATCCAGTGATGGTACCTGGGTTAGCATGGAAAGTTTCAAAAAGATGCCCGAAGCACATTCTGGTGTAAACTGAGTCATTCAAACTACTTGCCTCAATCAAACGGGATTTACCTTTCTTGATCTTTTCGATGTTCCTCAGTTCATCTTTCACATAGGTAGAGTAGGGGAGATCCAGACCATACTTGTCCATATAAAACTTCATTTTGGATACATCGCGAGTCTCGGGGTTCAGAATCTGCCTCTTCTTGATACCTAGAGCATTGTAAGGATATCCTGCACTGGTGCTGAGATCTATAGCTTCTAGGTTTTCAGTCCCATAGCAAGCATCAGCCATAGACATTCTGGATGTATCAATATTCAATTGCTTCAATTGATTAGCATAGTGATGAGCAGCTTGAATCATGTACTCATCTGGCTCATGGATTTTGTTGCCTATGTACTTGGAGAAAAGGGCCTGTTCAAAATCAACCTCTAATCTCTTATCCTTAGATGACAGAGCTGCTGGCTCCTTCTTCCCTTCGAACACATCATGGAAGATGCTTGGCTCCAACTTGGTGTTAGTGGGCCCGTTGATGTTGTACCTTCCAGTCTCGCTGTTTGGTTTCATCCACTGAATTTCACCTTGCTCAGAAGTGAAGTAGCAGCGCTTCAGAGCAGCACAGAAGCCTTGGCGTCCGTTTCCACCAACATGGATTCCAATGATTTTTCCAACACTGGTGACCACTCCTCCACACTGACCAGCCTTAGTAGGGAAGTTGTACATGAGAGTACGGTGGGTTGGTCTCCCACTTAGGTTCAAGAACCCATAGTTTTCGACTTTCCCCACAGGGACAAACATGGAGGGCATTTGCTCTGTGTTAATCACGAGAGTAGCTTCTGAAACTGGTTCAATTTCCTCTGGAATGAATTTGGTGATGTCTCTAAACTTCTCATTCATGTCAAGGGTGACGAGAGTGAGTTCGAGATTAACCTGTTGCTCATCCACCAGTTCAACAGCGTCCAAGATCTTCACCTGTTTGCCTTCAATCCAGATGGTTCCACTTGGTTCAGCATGGCGTGGTAACACAGCAATGCGATCACGTACCCCGAGCATGGTGAAATGGCCCTTGTCTGTCTGCACTTGCCTAATGTTCCTACGCAGTAATGACAGGGCAAAGTCAAGACAGGGTCCCTGTACTGTAGCAGTCCTCAAGACTGGTTTCTTCAAAGCAGTTTTGGGCATACCGGAGTAAGCACCTTGGAAGCCAGCGAACAACTTGTAGATGACGTAAACCAAGGACACTACAGCAACTACAGTGGTGATGGATTGCAAAACTGCAACAGCTCTGTTAACATGTCTTTCAATGTTTGTGGGCACATCTGGGATGATCCAACCCTTATCCTTACAATACTGTCTAACTTCTTCACTGTCAACTGATGACAACAGATCAGCAATAGCTGGGGGAGCTGGTTCTGTCATGGAGATCTTGATGGGTTTAAACACTGGGGGCCCTTGGAAGAGGGCTTCAATGGTGTTACCAACACTGTTTCTGTTGTTGTACTCTCTGATAAGTTCTGAGACAACTGAATCTAAACTGTACCTCACCTTAGATTTCCTATCTTTTAACTGAATAGCTTTTCCACAAACTAGAGGGCTGCACTTCTTGAAGTTAGCTGTGTTGTTCTCGGAGCACAGTCTGGCTGCTCTCGAAGCATCCAGCTTCCCATTCTCAAGTCTGTAAGATTCAGGGACCTCAATGTCACAATCCATGTGAAAACGACGCCTGATTGCTTCGCTGTCTGAAACAGTGGGGACTATGATATTGCTAGAATTTGTGGAAGCAATGACAAACTTTGATGTAAAGGGCAGACCCTTCTCTTCTAATGATGCCATAGGTGGTATAAACTCAACAGTGGAAACCATTTGACAAAACAAGGAGATGTCCTTCCCGTCTGGGTTCTGGCATAAGTCATCCATTACAGTAACAACTTGTTGACGGTAACCGTCGAAATGGTCAGGGTCAGGCGGCAGGGAATACACGCTGGAGTGGTATTTCTCAGCAATAGCCCTAGCAATGATGCCTGTAGCAAGAGATTTTCCTGTACCTGGAGCGCCACGAATGATCAAACATACAGGTTCAATCCGTTGTTTGTTCTTGAACTGCATGTAGTTGTTGACTCTGCGTTCCAATGTTGCAATTCTGCGTGCTTCAGAGGCATACAAAGGTTGGTATTTCCTGCAATGGATAGCAAGGTACTGCACATTCCCGAAGAGAGCTTCCAGATCGTCCTGGCTAGCTGCTGCTTGTTCTAGATTGCTAACCTGGTTCTCCAACAAGGGCAGTTGTTTGAGATTGTTGAGGAATTCCACTTTTTCCCTGGCGGCTGGGACAACTTTCTGTTTGAGCCAATCTATAAACTTGGAGATTTTGATTGCCACCCATTCCAGACCCTTAGCCGCATTTGCCATGTCATTGAATTTCTTTAGCCAATTGTCTCCTTGCTTCTGTGCTATTGGGAGGCCAAGGAAACTACATACCTTAGATTTCAACCAGGCCCATGGGCTTGTGTGACAGCCGATCAAAGCAAGTGTTGCAGTCATCGTGACTAGGTCGTAGTCACTCCTGATTACTATGACCAGCGCCGACACAATCTTGACCAGGTTCTTGAGGATCTTTTCCACTATCCCCTCTGCTCCCATTAGATGGTCTTTGAGCGCCTGCACTTCCCTAGAGATAGATTCTGTGAAACCTGTTCCAAATGCATCTCCAAGACCCTTGATGTAGTCTGTGACACCTTGCTCCATCACATCATCTTCAAGCCAAAGCAAATCTCTGAGGTCTGCAAAGCCAACCAGACCATCACCGCCCATGGTCACAAGTCCAATCACACCGTGTTGGCACCTGAGAATTCCGCCACAATCGCCAGCCTTTGAGATGCCATTAGCCAGTAGAACATGTGACTGATAGCGCTCAGGGTAGTATTCATTTGCTTGCACTTGCACTAAACCAGGACCCTGGAAACTGACTGGGTAGTGTTTGTTTTGAGACTTACAGAAATAGACCCCTGTTTGGCACTTGCATCTGGCAATGGTGTCACAACCGTGGGCTTTGGTGTTGGAAACGAGGAGATCTCTCTGGTAATCCTCCCACACAAGGTTCTCCCAATCTTCTTCAGTGGCCAAATGTCTGTTAACGATCCTGTAGTTGCATACATAAACAGCACCGGATTGTTGACCAAAAGCTCCTGTGGTGGTTATGGTTTTCCTGCTAGTGCTGGTGCACTTCAACTTGGTACCATCCATATTTGGGTAATTCTTCAGAAGGTACGGTTGACTCCTGAACGGTCTTGGCACCCATGCTTTGACATGCTTCATCCTCATGTATATTCTTATTGTGATGTTAGATGTGACTTGACCTGAGCCAACTGCTCTCACCGCAAAGGTCCCCATAAGGTTATTAGGGCATACCCCATACCAACTTTCTGTACTTGCGTCATGAGTTCCAAATGTTGGGTAACCATCATAAAACCACTGGTAAGCAGAAGCAGGTGACATGAAGGGTACAGAAACCTGCGCTGGTGGGTCAGTCATTCTAATAAAGATGGAAGGGTTAGTGGCTGATTGCCATTCAAAAGAATCTCTTTGCGTTGGTTTGGGCGCACCTGGTGGGATGTACATGTATTGCAGCATTGTGGAATCTGCTCTGCCATTATCATCAGTAGCAACGAAAGTGAACTCCGCGTCAAAGCGCATGTAGGTGAAAATTTCTAGTTTTCTTCTTTGCTGGACAAAGCCCATGATGTCTATATCCCAATTGGTAAAGCCACTTGATGTTTCTGTCGAGGTGAGTATGGATACTAAACCTACAAGCGCTGCACGCCCGTAGAAGTGTTCAACAGAAGTCTCTGCAACAGAGTGCTTGTTAACCACACATCTTGTTTCGATCATACCTTCATCACTGGTATTTGATGTCGCCCCAGTTTCTGCAGCCTGCAATGCTGGAGTGTTGCCCGTCGAAATGTTGTGGCTACTGGGCTTGGTATCAGCTGCTGTCAGGGTTTTACTAACCTGACTCTCCACAAATGTCTCTAGTGACGATTCCGGGTCACCTTGTAAAATGGCTGTTTGTGAGATTGATTCAGTATCCTTGCAGAGTTTCAGTGTGAAGTTAGGTTGAGCGGCTCCTAATGCAACGATATAAGCACTGGTTGGGGCTCCCTCTGGTACAACATAATTAGTTTGATACCATATTGTCACTATTCCACTGGTGTAGTATTCGAAGTATTTGTTAGTTGCCTGTGTGCGGTAGTGAGTGTTACTGATCCATGGAATAATCATGGTAATAGACGACTGCAAACCAAAATCCCAGATAACATGTGTTCCAAGCATAGCGATCTCTCTTGATGCTGGTTGTGCGCTACCTGGTGGTGTGTAAGCTATCAACATCTTGCCTGTTGCCATGAAGGAGCCGGTGAACATGAAAGTCACTTCCAGCGACCCTGACCATTGAGTGTAATAACGGCACAGCTGACCAACAAGTGTGGACTCCCAAGGTCCTGCGCGGCCAGGGTCCACACGAAAACTGGCGCACAGTTGATCCACTGCTGATTGTACACTCACGGGTATGACAAGGCGCTGCATGGGGTCGCTTTCATTTGTGGTGAGGTTGTTTACTTCGAGTATTGATTCCACTTGGGCAATCTCCAGTAGGTTCTTGACCTCGCCTGGGATGTGTATCTCTGGTGTTGGGTGGTACCCAGGTAGGATGGGTGCAGATACCTCGTCATCAGTGGTTAAAAATTGATTAGAGCCTGGTTTCAGCTCGACTGGGAGGCCCTGGGCAACAGCGTTACGGAGACCTGCAAATTCCGAGTTCATTGGAGCAATGGTGACAGTGATCGGTATAGCTGTAGTTGCACCAGTATTAAAATCAAGTGGAGCTACAGGAATGATAGCTAAGCCAAAGTTGCAGTGGTTCAAGGCGCTGTCATAAGGTACAGCATTGATGTATGGCATCACTATTGTGGCACAGTTGTTTGTCCTCAAGTTAATCCACTGGTGCGGGTAAATAAGGGCTTGGGATAATGGGACACCTGAATCAAGAACATAGGGTATAACAAAGCTCTTACCATTTTTACCTGGTTGTGCTGCTTCGTAACTTGGGTGTTTGGCTTCGGCAGGATTAGTTTTTGAGTCAGATCTAGCTACGGTGAATTCTGGGATAGCGACCACCAGCAAAGTTCCCTGATGGAACTTGCTGGCATTGCACTGGACATGTATGCAAAATCCTGATCTGTATAGGTAATGGAACTGTGCATTCTGACCAAAAACCCCAGTTTCTGTCAACACATCGGGGAACTTCCAGTACCACCCTTTAGATCCCTTTTCCCACAATTTAGCACTTAGGGTGTAAAATCTATTCACTGAGACATCTGGTCTTGATGGTTTGTCTACGGCTGTAGCGTCAGTGTTGGAACAGAACTCGGGCCACTCACCGTATCCTACTGTTATATTTGCAGCCTCTTGGGTTGTAATAGTGGAGTTTCCAAGTGTCAGTTGAGCAACTCTGTCACTGTAACCACAGGCCTCTGCTGAGGGCGATTTAAGTGGTACAGAGGATTCCTTGATCATATCAACCACTGGTTGGGTAAATTTGGATGGATCTTGGCTGAAATCTTGTTTGGTTGCTGAGGCAGCATAAGATTCTTTGTAATAGTTTATGGTAGTGTAGTTGATGGTGGAACCACCGACCGCCATGTTGGCGTTTTCATGTGAGCCAGTTTTCTGAGAAGAGATTTGAGCACCCATGGTAATATTGTTTAGTAATTGACAATTGCTTGGTAGCAATAAGTGAACCACACAAAGATATATCCGGATGGCCAATCCAATCGCTATATGATGACAACTCTAGATTGTCACCATAAGCAGCCAAGGTAAATAAAACAGGAAACACGGACACCCAAAGTAGTCGGTTCCGCCACAGAATTACTCGTTACGACCATAACGCCACTGGGTTGTAGCGCATGGCTCCGTGGTTAGGATTAGCCGCATTCAGGGGCCGGAGGACTACTACCTAGCTCAATAGGCTCTTCGCACCATGTCATGAGTCAAGCGTCCTGCGAGTAGAACTCGCAGGCAGGCCGCCAACGCAGCCACCGACACGGTCGCCCGTGGGGAATTCGGTGACTCATCGACCTGAACTACACTGGGGTTGTGCTGAACGTAACACTTGAGACATTCAATGATGGTACTAGGCTTCTCGAAGTAAGTAGCCGGGTAACGAACGTTTTCCCCTTTAGCCGTGGGTACAGCCTATTGGTACTAAGTCCGGGGAAACAGAAGTGCTTGACTAAAACCCACCTGGGTTGGTGGNNNNNNNNNNNNNNNNNNNNNNNNNNNNNNNNNNNNNNNNNNNNNNNNNNNNNNNNNNNNNNNNNNNNNNNNNNNNNNNNNNNNNNNNNNNNNNNNNNNNNNNNNNNNNNNNNNNNNNNNNNNNNNNNNNNNNNNNNNNNNNNNNNNNNNNNNNNNNNNNNNNNNNNNNNNNNNNNNNNNNNNNNNNNNNNNNNNNNNNNNNNNCAGTGGTTGATATGATCAAGGAATCCTCTGTACCACTTAAATCGCCCTCAGCAGAGGCCTGTGGTTACAGTGACAGAGTTGCTCAACTGACACTTGGAAACTCCACTATTACAACCCAAGAGGCTGCAAATATAACAGTAGGATACGGTGAGTGGCCCGAGTTCTGTTCCAACACTGACGCTACAGCCGTAGACAAACCATCAAGACCAGATGTCTCAGTGAATAGATTTTACACCCTAAGTGCTAAATTGTGGGAAAAGGGATCTAAAGGGTGGTACTGGAAGTTCCCCGATGTGTTGACAGAAACTGGGGTTTTTGGTCAGAATGCACAGTTCCATTACCTATACAGATCAGGATTTTGCATACATGTCCAGTGCAATGCCAGCAAGTTCCATCAGGGAACTTTGCTGGTGGTCGCTATCCCAGAATTCACCGTAGCTAGATCTGACTCAAAAACTAATCCTGCCGAAGCCAAACACCCAAGTTACGAAGCAGCACAACCAGGTAAAAATGGTAAGAGCTTTGTTATACCCTATGTTCTTGATTCAGGTGTCCCATTATCCCAAGCCCTTATTTACCCGCACCAGTGGATTAACTTGAGGACAAACAACTGTGCCACAATAGTGATGCCATACATCAATGCTGTACCTTATGACAGCGCCTTGAACCACTGCAACTTTGGCTTAGCTATCATTCCTGTAGCTCCACTTGATTTTAATACTGGTGCAACTACAGCTATACCGATCACTGTCACCATTGCTCCAATGAACTCGGAATTTGCAGGTCTCCGTAACGCTGTTGCCCAGGGCCTCCCAGTCGAGCTGAAACCAGGCTCTAATCAATTTTTAACCACTGATGACGAGGTATCTGCACCCATCCTACCTGGGTACCACCCAACACCAGAGATACACATCCCAGGCGAGGTCAAGAACCTACTGGAGATTGCCCAAGTGGAATCAATACTCGAAGTAAACAACCTCACCACAAATGAAAGCGACCCCATGCAGCGCCTTGTCATACCCGTGAGTGTACAATCAGCAGTGGATCAACTGTGCGCCAGTTTTCGTGTGGACCCTGGCCGCGCAGGACCTTGGGAGTCCACACTTGTTGGTCAGCTGTGCCGTTATTACACTCAATGGTCAGGGTCGCTGGAAGTGACTTTCATGTTCACCGGCTCCTTCATGGCAACAGGCAAGATGTTGATAGCTTACACACCACCAGGTAGCGCACAACCAGCATCAAGAGAGATCGCTATGCTTGGAACACATGTTATCTGGGATTTTGGTTTGCAGTCGTCTATTACCATGATTATTCCATGGATCAGTAACACTCACTACCGCACACAGGCAACTAACAAATACTTCGAATACTACACCAGTGGAATAGTGACAATATGGTATCAAACTAATTATGTTGTACCAGAGGGAGCCCCAACCAGTGCTTATATCGTTGCATTAGGAGCCGCTCAACCTAACTTCACACTGAAACTCTGCAAGGATACTGAATCAATCTCACAAACAGCCATTTTACAAGGTGACCCGGAATCGTCACTAGAGACATTTGTGGAGAGTCAGGTTAGTAAAACCCTGACAGCAGCTGATACCAAGCCCAGTAGCCACAACATTTCGACGGGCAACACTCCAGCATTGCAGGCTGCAGAAACTGGGGCGACATCAAATACCAGTGATGAAGGTATGATCGAAACAAGATGTGTGGTTAACAAGCACTCTGTTGCAGAGACTTCTGTTGAACACTTCTACGGGCGTGCAGCGCTTGTAGGTTTAGTATCCATACTCACCTCGACAGAAACATCAAGTGGCTTTACCAATTGGGATATAGACATCATGGGCTTTGTCCAGCAAAGAAGAAAACTAGAAATTTTCACCTACATGCGCTTTGACGCGGAGTTCACTTTCGTTGCTACTGATGATAATGGCAGAGCAGATTCCACAATGCTGCAATACATGTACATCCCACCAGGTGCGCCCAAACCAACGCAAAGAGATTCTTTTGAATGGCAATCAGCCACTAACCCTTCCATCTTTATTAGAATGACTGACCCACCAGCGCAGGTTTCTGTACCCTTCATGTCACCTGCTTCTGCTTACCAGTGGTTTTATGATGGTTACCCAACATTTGGAACTCATGACGCAAGTACAGAAAGTTGGTATGGGGTATGCCCTAATAACCTTATGGGGACCTTTGCGGTGAGAGCAGTTGGCTCAGGTCAAGTCACATCTAACATCACAATAAGAATATACATGAGGATGAAGCATGTCAAAGCATGGGTGCCAAGACCGTTCAGGAGTCAACCGTACCTTCTGAAGAATTACCCAAATATGGATGGTACCAAGTTGAAGTGCACCAGCACTAGCAGGAAAACCATAACCACCACAGGAGCTTTTGGTCAACAATCCGGTGCTGTTTATGTATGCAACTACAGGATCGTTAACAGACATTTGGCCACTGAAGAAGATTGGGAGAACCTTGTGTGGGAGGATTACCAGAGAGATCTCCTCGTTTCCAACACCAAAGCCCACGGTTGTGACACCATTGCCAGATGCAAGTGCCAAACAGGGGTCTATTTCTGTAAGTCTCAAAACAAACACTACCCAGTCAGTTTCCAGGGTCCTGGTTTAGTGCAAGTGCAAGCAAATGAATACTACCCTGAGCGCTATCAGTCACATGTTCTACTGGCTAATGGCATCTCAAAGGCTGGCGATTGTGGCGGAATTCTCAGGTGCCAACACGGTGTGATTGGACTTGTGACCATGGGCGGTGATGGTCTGGTTGGCTTTGCAGACCTCAGAGATTTGCTTTGGCTTGAAGATGATGTGATGGAGCAAGGTGTCACAGACTACATCAAGGGTCTTGGAGATGCATTTGGAACAGGTTTCACAGAATCTATCTCTAGGGAAGTGCAGGCGCTCAAAGACCATCTAATGGGAGCAGAGGGGATAGTGGAAAAGATCCTCAAGAACCTGGTCAAGATTGTGTCGGCGCTGGTCATAGTAATCAGGAGTGACTACGACCTAGTCACGATGACTGCAACACTTGCTTTGATCGGCTGTCACACAAGCCCATGGGCCTGGTTGAAATCTAAGGTATGTAGTTTCCTTGGCCTCCCAATAGCACAGAAGCAAGGAGACAATTGGCTAAAGAAATTCAATGACATGGCAAATGCGGCTAAGGGTCTGGAATGGGTGGCAATCAAAATCTCCAAGTTTATAGATTGGCTCAAACAGAAAGTTGTCCCAGCCGCCAGGGAAAAAGTGGAATTCCTCAACAATCTCAAACAACTGCCCTTGTTGGAGAACCAGGTTAGCAATCTAGAACAAGCAGCAGCTAGCCAGGACGATCTGGAAGCTCTCTTCGGGAATGTGCAGTACCTTGCTATCCATTGCAGGAAATACCAACCTTTGTATGCCTCTGAAGCACGCAGAATTGCAACATTGGAACGCAGAGTCAACAACTACATGCAGTTCAAGAACAAACAACGGATTGAACCTGTATGTTTGATCATTCGTGGCGCTCCAGGTACAGGAAAATCTCTTGCTACAGGCATCATTGCTAGGGCTATTGCTGAGAAATACCACTCCAGCGTGTATTCCCTGCCGCCTGACCCTGACCATTTCGACGGTTACCGTCAACAAGTTGTTACTGTAATGGATGACTTATGCCAGAACCCAGACGGGAAGGACATCTCCTTGTTTTGTCAAATGGTTTCCACTGTTGAGTTTATACCACCTATGGCATCATTAGAAGAGAAGGGTCTGCCCTTTACATCAAAGTTTGTCATTGCTTCCACAAATTCTAGCAATATCATAGTCCCCACTGTTTCAGACAGCGAAGCAATCAGGCGTCGTTTTCACATGGATTGTGACATTGAGGTCCCTGAATCTTACAGACTTGAGAATGGGAAGCTGGATGCTTCGAGAGCAGCCAGACTGTGCTCCGAGAACAACACAGCTAACTTCAAGAAGTGCAGCCCTCTAGTTTGTGGAAAAGCTATTCAGTTAAAAGATAGGAAATCTAAGGTGAGGTACAGTTTAGATTCAGTTGTCTCAGAACTTATCAGAGAGTACAACAACAGAAACAGTGTTGGTAACACCATTGAAGCCCTCTTCCAAGGGCCCCCAGTGTTTAAACCCATCAAGATCTCCATGACAGAACCAGCTCCCCCAGCTATTGCTGATCTGTTGTCATCAGTTGACAGTGAAGAAGTTAGACAGTATTGTAAGGATAAGGGTTGGATCATCCCAGATGTGCCCACAAACATTGAAAGACATGTTAACAGAGCTGTTGCAGTTTTGCAATCCATCACCACTGTAGTTGCTGTAGTGTCCTTGGTTTACGTCATCTACAAGTTGTTCGCTGGCTTCCAAGGTGCTTACTCCGGTATGCCCAAAACTGCTTTGAAGAAACCAGTCTTGAGGACTGCTACAGTACAGGGACCCTGTCTTGACTTTGCCCTGTCATTACTGCGTAGGAACATTAGGCAAGTGCAGACAGACAAGGGCCATTTCACCATGCTCGGGGTACGTGATCGCATTGCTGTGTTACCACGCCATGCTGAACCAAGTGGAACCATCTGGATTGAAGGCAAACAGGTGAAGATCTTGGACGCTGTTGAACTGGTGGATGAGCAACAGGTTAATCTCGAACTCACTCTCGTCACCCTTGACATGAATGAGAAGTTTAGAGACATCACCAAATTCATTCCAGAGGAAATTGAACCAGTTTCAGAAGCTACTCTCGTGATTAACACAGAGCAAATGCCCTCCATGTTTGTCCCTGTGGGGAAAGTCGAAAACTATGGGTTCTTGAACCTAAGTGGGAGACCAACCCACCGTACTCTCATGTACAACTTCCCTACTAAGGCTGGTCAGTGTGGAGGAGTGGTCACCAGTGTTGGAAAAATCATTGGAATCCATGTTGGTGGAAACGGACGCCAAGGCTTCTGTGCTGCTCTGAAGCGCTGCTACTTCACTTCTGAGCAAGGTGAAATTCAGTGGATGAAACCAAACAGCGAGACTGGAAGGTACAACATCAACGGGCCCACTAACACCAAGTTGGAGCCAAGCATCTTCCATGATGTGTTCGAAGGGAAGAAGGAGCCAGCAGCTCTGTCATCTAAGGATAAGAGATTAGAGGTTGATTTTGAACAGGCCCTTTTCTCCAAGTACATAGGCAACAAAATCCATGAGCCAGATGAGTACATGATTCAAGCTGCTCATCACTATGCTAATCAATTGAAGCAATTGAATATTGATACATCCAGAATGTCTATGGCTGATGCTTGCTATGGGACTGAAAACCTAGAAGCTATAGATCTCAGCACCAGTGCAGGATATCCTTACAATGCTCTAGGTATCAAGAAGAGGCAGATTCTGAACCCCGAGACTCGCGATGTATCCAAAATGAAGTTTTATATGGACAAGTATGGTCTGGATCTCCCCTACTCTACCTATGTGAAAGATGAACTGAGGAACATCGAAAAGATCAAGAAAGGTAAATCCCGTTTGATTGAGGCAAGTAGTTTGAATGACTCAGTTTACACCAGAATGTGCTTCGGGCATCTTTTTGAAACTTTCCATGCTAACCCAGGTACCATCACTGGATCTGCTGTAGGTTGTAACCCAGACACCTTTTGGAGCAAGATCCCTATACTCTTACCAGGATCCCTCTTTGCATTTGACTACACTGCCTATGATGCAAGTTTGAGTCCAGCTTGGTTTAGAGCTTTGGAAATAGTGCTTAGGGAGCTAGGGTATGACTCTGAAGCCATCAATGTTATTGAAGGTATCAACCACTCACACCACATTTACAGGAACAAGACCTACTGTGTGTTGGGCGGCATGCCATCTGGCTGCTCTGGAACTAGCGTGTTCAACTCCATGATTAACAACATTATCATTAGAACCTTACTTATTAGAACTTTCAAAGGAATTGATTTAGATGAGTTGAACATGGTTGCTTACGGTGATGATGTTTTGGCAAGTTACCCCTTCCCAATTGACTGTCAAGAATTGGCTAACACTGGTAAGGAATATGGTTTGGTCATGACCCCCGCTGATAAGGGCAGTTGTTTCAATGAGGTGACCTGGGAGAATGCAACTTTTCTGAAAAGAGGCTTCAAACCTGATGAGCAGTTCCCCTTCCTCATCCACCCAACAATGCCAATGTCAGAGATCCATGAATCCATCAGATGGACCAGGGATGCGCGTAACACCCAAGATCACGTTCGCTCTCTGTGCCTTCNNNNNNNNNNNNNNNNNNNNNNNNNNNNNNNNNNNNNNNNNNNNNNNNNNNNNNNNNNNNNNNNNNNNNNNNNNNNNNNNNNNNNNNNNNNNNNNNNNNNNNNNNNNNNNNNNNNNNNNNNNNNNNNNNNNNNNNNNNNNNNNNNNNNNNNNNNNNNNNNNNNNNGAGGAAAGAAAGGGAGTAGAGTTTGATTATGCCTTTTTGGGTGGTTACAGTTATGGAGGCAGTAATGTGTGCTTGTGAGATTATTTTAGGTATAGATTTCTCTAGCACTATGCTAATCAATTGAAGCAATTGAATATTGATACATCCAGAATGTCTATGGCTGATGCTTGCTATGGGACTGAAAACCTAGAAGCTATAGATCTCAGCACCAGTGCAGGATATCCTTACAATGCTCTAGGTATCAAGAAGAGGCAGATTCTGAACCCCGAGACTCGCGATGTATCCAAAATGAAGTTTTATATGGACAAGTATGGTCTGGATCTCCCCTACTCTACCTATGTGAAAGATGAACTGAGGAACATCGAAAAGATCAAGAAAGGTAAATCCCGTTTGATTGAGGCAAGTAGTTTGAATGACTCAGTTTACACCAGAATGTGCTTCGGGCATCTTTTTGAAACTTTCCATGCTAACCCAGGTACCATCACTGGATCTGCTGTAGGTTGTAACCCAGACACCTTTTGGAGCAAGATCCCTATACTCTTACCAGGATCCCTCTTTGCATTTGACTACACTGCCTATGATGCAAGTTTGAGTCCAGCTTGGTTTAGAGCTTTGGAAATAGTGCTTAGGGAGCTAGGGTATGACTCTGAAGCTATCTATGTTATTGAAGGTATCAACCACTCACACCACATTTACAGGAATTTATCCNNNNNNNNNNNNNNNNNNNNNNNNNNNNNNNNNNNNNNNNNNNNNNNNNNNNNNNNNNNNNNNNNNNNNNNNNNNNNNNNNNNNNNNNNNNNNNNNNNNNNNNNNNNNNNNNNNNNNNNNNNNNNNNNNNNNNNNNNNNNNNNNNNNNNNNNNNNNNNNNNNNNNNNNNNATCTAAGGTGAGGTACAGTTTAGATTCAGTTGTCTCAGAACTTATCAGAGAGTACAACAACAGAAACAGTGTTGGTAACACCATTGAAGCCCTCTTCCAAGGGCCCCCAGTGTTTAAACCCATCAAGATCTCCATGACAGAACCAGCTCCCCCAGCTATTGCTGATCTGTTGTCATCAGTTGACAGTGAAGAAGTTAGACAGTATTGTAAGGATAAGGGTTGGATCATCCCAGATGTGCCCACAAACATTGAAAGACATGTTAACAGAGCTGTTGCAGTTTTGCAATCCATCACCACTGTAGTTGCTGTAGTGTCCTTGGTTTACGTCATCTACAAGCTGTTCGCTGGCTTCCAAGGTGCTTACTCCGGTATGCCCAAAACTGCTTTGAAGAAACCAGTCTTGAGGACTGCTACAGTACAGGGACCCTGTCTTGACTTTGCCCTGTCATTACTGCGTAGGAACATTAGGCAAGTGCAGACAGACAAGGGCCATTTCACCATGCTCGGGGTACGTGATCGCATTGCTGTGTTACCACGCCATGCTGAACCAAGTGGAACCATCTGGATTGAAGGCAAACAGGTGAAGATCTTGGACGCTGTTGAACTGGTGGATGAGCAACAGGTTAATCTCGAACTCACTCTCGTCACCCTTGACATGAATGAGAAGTTTAGAGACATCACCAAATTCATTCCAGAGGAAATTGAACCAGTTTCAGAAGCTACTCTCGTGATTAACACAGAGCAGNNNNNNNNNNNNNNNNNNNNNNNNNNNNNNNNNNNNNNNNNNNNNNNNNNNNNNNNNNNNNNNNNNNNNNNNNNNNNNNNNNNNNNNNNNNNNNNNNNNNNNNNNNNNNNNNNNNNNNNNNNNNNNNNNNNNNNNNNNNNNNNNNNNNNNNNNNNNNNNNNNNNNNNNNNNNNNNNNNNNNNNNNNNNNNNNAGGATAGAAGAAAGCACAAACGACAAATAGCAAATCCACCAACCCAGGTGGGTTTTAGTCAAGCACTTCTGTTTCCCCGGACTTAGTACCAATAGGCTGTACCCACGGCTAAAGGGGAAAACGTTCGTTACCCGGCTACTTACTTCGAGAAGCCTAGTACCATCATTGAATGTCTCAAGTGTTACGTTCAGCACAACCCCAGTGTAGTTCAGGTCGATGAGTCACCGAATTCCCCACGGGCGACCGTGTCGGTGGCTGCGTTGGCGGCCTGCCTGCGAGTTCTACTCGCAGGACGCTTGACTCATGACATGGTGCGAAGAGCCTATTGAGCTAGGTAGTAGTCCTCCGGCCCCTGAATGCGGCTAATCCTAACCACGGAGCCATGCGCTACAACCCAGTGGCGTTATGGTCGTAACGAGTAATTCTGTGGCGGAACCGACTACTTTGGGTGTCCGTGTTTCCTGTTTTATTTACCTTGGCTGCTTATGGTGACAATCTAGAGTTGTCATCATATAGCGATTGGATTGGCCATCCGGATATATCTTTGTGTGGTTCACTTATTGCTACCAAGCAATTGTCAATTACTAAACAATATTACCATGGGTGCTCAAATCTCTTCTCAGAAAACTGGCTCACATGAAAACGCCAACATGGCGGTCGGTGGTTCCACCATCAACTACACTACCATAAACTATTACAAAGAATCTTATGCTGCCTCAGCAACCAAACAAGATTTCAGCCAAGATCCATCCAAATTTACCCAACCAGTGGTTGATATGATCAAGGAATCCTCTGTACCACTTAAATCGCCCTCAGCAGAGGCCTGTGGTTACAGTGACAGAGTTGCTCAACTGACACTTGGAAACTCCACTATTACAACCCAAGAGGCTGCAAATATAACAGTAGGATACGGTGAGTGGCCCGAGTTCTGTTCCAACACTGACGCTACAGCCGTAGACAAACCATCAAGACCAGATGTCTCAGTGAATAGATTTTACACCCTAAGTGCTAAATTGTGGGAAAAGGGATCTAAAGGGTGGTACTGGAAGTTCCCCGATGTGTTGACAGAAACTGGGGTTTTTGGTCAGAATGCACAGTTCCATTACCTATACAGATCAGGATTTTGCATACATGTCCAGTGCAATGCCAGCAAGTTCCATCAGGGAACTTTGCTGGTGGTCGCTATCCCAGAATTCACCGTAGCTAGATCTGACTCAAAAACTAATCCTGCCGAAGCCAAACACCCAAGTTACGAAGCAGCACAACCAGGTAAAAATGGTAAGAACTTTGTTATACCCTATGTTCTTGATTCAGGTGTCCCATTATCCCAAGCCCTTATTTACCCGCACCAGTGGATTAACTTGAGGACAAACAACTGTGCCACAATAGTGATGCCATACATCAATGCTGTACCTTATGACAGCGCCTTGAACCACTGCAACTTTGGCTTAGCTATCATTCCTGTAGCTCCACTTGATTTTAATACTGGTGCAACTACAGCTATACCGATCACTGTCACCATTGCTCCAATGAACTCGGAATTTGCAGGTCTCCGTAACGCTGTTGCCCAGGGCCTCCCAGTCGAGCTGAAACCAGGCTCTAATCAATTTTTAACCACTGATGACGAGGTATCTGCACCCATCCTACCTGGGTACCACCCAACACCAGAGATACACATCCCAGGCGAGGTCAAGAACCTACTGGAGATTGCCCAAGTGGAATCAATACTCGAAGTAAACAACCTCACCACAAATGAAAGCGACCCCATGCAGCGCCTTGTCATACCCGTGAGTGTACAATCAGCAGTGGATCAACTGTGCGCCAGTTTTCGTGTGGACCCTGGCCGCGCAGGACCTTGGGAGTCCACACTTGTTGGTCAGCTGTGCCGTTATTACACTCAATGGTCAGGGTCGCTGGAAGTGACTTTCATGTTCACCGGCTCCTTCATGGCAACAGGCAAGATGTTGATAGCTTACACACCACCAGGTAGCGCACAACCAGCATCAAGAGAGATCGCTATGCTTGGAACACATGTTATCTGGGATTTTGGTTTGCAGTCGTCTATTACCATGATTATTCCATGGATCAGTAACACTCACTACCGCACACAGGCAACTAACAAATACTTCGAATACTACACCAGTGGAATAGTGACAATATGGTATCAAACTAATTATGTTGTACCAGAGGGAGCCCCAACCAGTGCTTATATCGTTGCATTAGGAGCCGCTCAACCTAACTTCACACTGAAACTCTGCAAGGATACTGAATCAATCTCACAAACAGCCATTTTACAAGGTGACCCGGAATCGTCACTAGAGACATTTGTGGAGAGTCAGGTTAGTAAAACCCTGACAGCAGCTGATACCAAGCCCAGTAGCCACAACATTTCGACGGGCAACACTCCAGCATTGCAGGCTGCAGAAACTGGGGCGACATCAAATACCAGTGATGAAGGTATGATCGAAACAAGATGTGTGGTTAACAAGCACTCTGTTGCAGAGACTTCTGTTGAACACTTCTACGGGCGTGCAGCGCTTGTAGGTTTAGTATCCATACTCACCTCGACAGAAACATCAAGTGGCTTTACCAATTGGGATATAGACATCATGGGCTTTGTCCAGCAAAGAAGAAAACTAGAAATTTTCACCTACATGCGCTTTGACGCGGAGTTCACTTTCGTTGCTACTGATGATAATGGCAGAGCAGATTCCACAATGCTGCAATACATGTACATCCCACCAGGTGCGCCCAAACCAACGCAAAGAGATTCTTTTGAATGGCAATCAGCCACTAACCCTTCCATCTTTATTAGAATGACTGACCCACCAGCGCAGGTTTCTGTACCCTTCATGTCACCTGCTTCTGCTTACCAGTGGTTTTATGATGGTTACCCAACATTTGGAACTCATGACGCAAGTACAGAAAGTTGGTATGGGGTATGCCCTAATAACCTTATGGGGACCTTTGCGGTGAGAGCAGTTGGCTCAGGTCAAGTCACATCTAACATCACAATAAGAATATACATGAGGATGAAGCATGTCAAAGCATGGGTGCCAAGACCGTTCAGGAGTCAACCGTACCTTCTGAAGAATTACCCAAATATGGATGGTACCAAGTTGAAGTGCACCAGCACTAGCAGGAAAACCATAACCACCACAGGAGCTTTTGGTCAACAATCCGGTGCTGTTTATGTATGCAACTACAGGATCGTTAACAGACATTTGGCCACTGAAGAAGATTGGGAGAACCTTGTGTGGGAGGATTACCAGAGAGATCTCCTCGTTTCCAACACCAAAGCCCACGGTTGTGACACCATTGCCAGATGCAAGTGCCAAACAGGGGTCTATTTCTGTAAGTCTCAAAACAAACACTACCCAGTCAGTTTCCAGGGTCCTGGTTTAGTGCAAGTGCAAGCAAATGAATACTACCCTGAGCGCTATCAGTCACATGTTCTACTGGCTAATGGCATCTCAAAGGCTGGCGATTGTGGCGGAATTCTCAGGTGCCAACACGGTGTGATTGGACTTGTGACCATGGGCGGTGATGGTCTGGTTGGCTTTGCAGACCTCAGAGATTTGCTTTGGCTTGAAGATGATGTGATGGAGCAAGGTGTCACAGACTACATCAAGGGTCTTGGAGATGCATTTGGAACAGGTTTCACAGAATCTATCTCTAGGGAAGTGCAGGCGCTCAAAGACCATCTAATGGGAGCAGAGGGGATAGTGGAAAAGATCCTCAAGAACCTGGTCAAGATTGTGTCGGCGCTGGTCATAGTAATCAGGAGTGACTACGACCTAGTCACGATGACTGCAACACTTGCTTTGATCGGCTGTCACACAAGCCCATGGGCCTGGTTGAAATCTAAGGTATGTAGTTTCCTTGGCCTCCCAATAGCACAGAAGCAAGGAGACAATTGGCTAAAGAAATTCAATGACATGGCAAATGCGGCTAAGGGTCTGGAATGGGTGGCAATCAAAATCTCCAAGTTTATAGATTGGCTCAAACAGAAAGTTGTCCCAGCCGCCAGGGAAAAAGTGGAATTCCTCAACAATCTCAAACAACTGCCCTTGTTGGAGAACCAGGTTAGCAATCTAGAACAAGCAGCAGCTAGCCAGGACGATCTGGAAGCTCTCTTCGGGAATGTGCAGTACCTTGCTATCCATTGCAGGAAATACCAACCTTTGTATGCCTCTGAAGCACGCAGAATTGCAACATTGGAACGCAGAGTCAACAACTACATGCAGTTCAAGAACAAACAACGGATTGAACCTGTATGTTTGATCATTCGTGGCGCTCCAGGTACAGGAAAATCTCTTGCTACAGGCATCATTGCTAGGGCTATTGCTGAGAAATACCACTCCAGCGTGTATTCCCTGCCGCCTGACCCTGACCATTTCGACGGTTACCGTCAACAAGTTGTTACTGTAATGGATGACTTATGCCAGAACCCAGACGGGAAGGACATCTCCTTGTTTTGTCAAATGGTTTCCACTGTTGAGTTTATACCACCTATGGCATCATTAGAAGAGAAGGGTCTGCCCTTTACATCAAAGTTTGTCATTGCTTCCACAAATTCTAGCAATATCATAGTCCCCACTGTTTCAGACAGCGAAGCAATCAGGCGTCGTTTTCACATGGATTGTGACATTGAGGTCCCTGAATCTTACAGACTTGAGAATGGGAAGCTGGATGCTTCGAGAGCAGCCAGACTGTGCTCCGAGAACAACACAGCTAACTTCAAGAAGTGCAGCCCTCTAGTTTGTGGAAAAGCTATTCAGTTAAAAGATAGGAAATCTAAGGTGAGGTACAGTTTAGATTCAGTTGTCTCAGAACTTATCAGAGAGTACAACAACAGAAACAGTGTTGGTAACACCATTGAAGCCCTCTTCCAAGGGCCCCCAGTGTTTAAACCCATCAAGATCTCCATGACAGAACCAGCTCCCCCAGCTATTGCTGATCTGTTGTCATCAGTTGACAGTGAAGAAGTTAGACAGTATTGTAAGGATAAGGGTTGGATCATCCCAGATGTGCCCACAAACATTGAAAGACATGTTAACAGAGCTGTTGCAGTTTTGCAATCCATCACCACTGTAGTTGCTGTAGTGTCCTTGGTTTACGTCATCTACAAGTTGTTCGCTGGCTTCCAAGGTGCTTACTCCGGTATGCCCAAAACTGCTTTGAAGAAACCAGTCTTGAGGACTGCTACAGTACAGGGACCCTGTCTTGACTTTGCCCTGTCATTACTGCGTAGGAACATTAGGCAAGTGCAGACAGACAAGGGCCATTTCACCATGCTCGGGGTACGTGATCGCATTGCTGTGTTACCACGCCATGCTGAACCAAGTGGAACCATCTGGATTGAAGGCAAACAGGTGAAGATCTTGGACGCTGTTGAACTGGTGGATGAGCAACAGGTTAATCTCGAACTCACTCTCGTCACCCTTGACATGAATGAGAAGTTTAGAGACATCACCAAATTCATTCCAGAGGAAATTGAACCAGTTTCAGAAGCTACTCTCGTGATTAACACAGAGCAAATGCCCTCCATGTTTGTCCCTGTGGGGAAAGTCGAAAACTATGGGTTCTTGAACCTAAGTGGGAGACCAACCCACCGTACTCTCATGTACAACTTCCCTACTAAGGCTGGTCAGTGTGGAGGAGTGGTCACCAGTGTTGGAAAAATCATTGGAATCCATGTTGGTGGAAACGGACGCCAAGGCTTCTGTGCTGCTCTGAAGCGCTGCTACTTCACTTCTGAGCAAGGTGAAATTCAGTGGATGAAACCAAACAGCGAGACTGGAAGGTACAACATCAACGGGCCCACTAACACCAAGTTGGAGCCAAGCATCTTCCATGATGTGTTCGAAGGGAAGAAGGAGCCAGCAGCTCTGTCATCTAAGGATAAGAGATTAGAGGTTGATTTTGAACAGGCCCTTTTCTCCAAGTACATAGGCAACAAAATCCATGAGCCAGATGAGTACATGATTCAAGCTGCTCATCACTATGCTAATCAATTGAAGCAATTGAATATTGATACATCCAGAATGTCTATGGCTGATGCTTGCTATGGGACTGAAAACCTAGAAGCTATAGATCTCAGCACCAGTGCAGGATATCCTTACAATGCTCTAGGTATCAAGAAGAGGCAGATTCTGAACCCCGAGACTCGCGATGTATCCAAAATGAAGTTTTATATGGACAAGTATGGTCTGGATCTCCCCTACTCTACCTATGTGAAAGATGAACTGAGGAACATCGAAAAGATCAAGAAAGGTAAATCCCGTTTGATTGAGGCAAGTAGTTTGAATGACTCAGTTTACACCAGAATGTGCTTCGGGCATCTTTTTGAAACTTTCCATGCTAACCCAGGTACCATCACTGGATCTGCTGTAGGTTGTAACCCAGACACCTTTTGGAGCAAGATCCCTATACTCTTACCAGGATCCCTCTTTGCATTTGACTACACTGCCTATGATGCAAGTTTGAGTCCAGCTTGGTTTAGAGCTTTGGAAATAGTGCTTAGGGAGCTAGGGTATGACTCTGAAGCCATCAATGTTATTGAAGGTATCAACCACTCACACCACATTTACAGGAACAAGACCTACTGTGTGTTGGGCGGCATGCCATCTGGCTGCTCTGGAACTAGCGTGTTCAACTCCATGATTAACAACATTATCATTAGAACCTTACTTATTAGAACTTTCAAAGGAATTGATTTAGATGAGTTGAACATGGTTGCTTACGGTGATGATGTTTTGGCAAGTTACCCCTTCCCAATTGACTGTCAAGAATTGGCTAACACTGGTAAGGAATATGGTTTGGTCATGACCCCCGCTGATAAGGGCAGTTGTTTCAATGAGGTGACCTGGGAGAATGCAACTTTTCTGAAAAGAGGCTTCAAACCTGATGAGCAGTTCCCCTTCCTCATCCACCCAACAATGCCAATGTCAGAGATCCATGAATCCATCAGATGGACCAGGGATGCGCGTAACACCCAAGATCACGTTCGCTCTCTGTGCCTTCTTGCCTGGCATAATGGGAAAGAAACATATGACCAATTTGTCAAGAAAATCAGATCAGTGCCTATTGGCTTGGCACTGTCCATACCAGAATACAACNNNNNNNNNNNNNNNNNNNNNNNNNNNNNNNNNNNNNNNNNNNNNNNNNNNNNNNNNNNNNNNNNNNNNNNNNNNNNNNNNNNNNNNNNNNNNNNNNNNNNNNNNNNNNNNNNNNNNNNNNNNNNNNNNNNNNNNNNCTGAGCACTATTTCCAAAGCTCTAAACCAAGCTGGACTCAAACTTGCATCATAGGCAGTGTAGTCAAATGCAAAGRGRKATCCTGGTAAGAGTATAGGGATCTTGCTCCAGAAGGTGTCTGGGTTACAGCCTWCAGCAGATCCAGWGAWGGYMCCKGGGTWAGCATGGAAAGTTTCAAAAAGGTGCCCGAAACACATTCTGGTGTAAACTGAGTCATTCAAACTGCTTGCCTCAATCAAACGGGATTTACCTTTCTTGATCTTCTCAATGCTCCTCAGTTCATCTTTCACATAGGTAGAGTAGGGGAGATCCAGACCATACTTATCCATATAGAACTTCATTTTGGACACATCGCGGGTTTCGGGGTTCAAGATCTGCCTCTTCTTGATACCTAGAGCATTGTAAGGATATCCTGCGCTGGTGCTGAGATCTATAGCTTCTAGGTTGTCAGTCCCGTAGCAAGCATCAGCCATAGACATTCTGGATGTATCAATGTTCAATTGCTTCAACTGATTAGCATAGTGATGGGCAGCTTGGATCATGTATTCATCTGGTTCATGGATTTTGTTGCCTATGTACTTGGAGAAAAGGGCCTGTTCAAAATCAACTTCCAATCTCTTGTCCTTAGATGACAGTGCTGCTGGTTCCTTTTTCCCTTCAAACACATCATGGAAGATGCTTGGTTCCAACTTGGTGTTAGTGGGCCCGTTGATGTTGTACCTTCCAGTCTCACTGTTTGGTTTCATCCACTGAATTTCACCTTGTTCGGAAGTGAAGTAGCAACGCTTCAAAGCAGCACAGAAGCCTTGGCGTCCGTTTCCACCAACGTGGATTCCAATGATTTTCCCAACGCTGGTGACCACTCCTCCACACTGACCAGCCTTGGTGGGGAAGTTGTACATGAGAGTACGGTGGGTTGGTCTTCCACTTAGGTTCAGGAACCCGTAGTTTTCAACTTTCCCCACAGGGACAAACATGGAAGGCATTTGCTCCGTGTTGATCACAAGAGTAGCTTCTGAAACTGGTTCGATTTCCTCTGGGATGAATTTGGTAATGTCTCTAAACTTCTCATTCATGTCAAGGGTGACGAGAGTGAGTTCAAGATTGACTTGTTGTTCATCTACCAATTCAACAGCGTCCAAGATCTTCACCTGCTTGCCTTCAATCCAGATGGTTCCACTTGGTTCAGCATGGCGCGGCAACACAGCAATGCGATCACGCACTCCGAGCATGGTAAAATGGCCCTTGTCTGTCTGCACTTGCCTAATGTTCCTACGGAGTAATGATAGGGCAAAATCAAGGCAGGGTCCCTGCACTGTGGCGGTCCTCAAGACTGGTTTCTTCAAAGCGGTTTTGGGCATACCGGAGTAAGCGCCCTGGAAGCCAGCGAACAACTTGTAGATAACATAAACCAAGGACACTACAGCAACCACAGTGGKGATGGATTGCAAAACTGCAACAGCTCTGTTAACATGTCTTTCATTGTTTGTAGGCACATCTGGGATGATBCACCCNNNNNNNNNNNNNNNNNNNNNNNNNNNNNNNNNNNNNNNNNNNNNNNNNNNNNNNNNNNNNNNNNNNNNNNNNNNNNNNNNNNNNNNNNNNNNNNNNNNNNNNNNNNNNNNNNNNNNNNNNNNNNNNNNNNNNNNNNNNNNNTGTGGTGTGTGTGGTTGGTGCCTTCAATAACATTAATGGCTTCAGAGTCATACCCTAGCTCCCTGAGCACTATTTCCAAAGCTCTAAACCAAGCTGGACTCAAACTTGCATCATAGGCAGTGTAGTCAAATGCAAAGAGGGATCCTGGTAAGAGTATAGGGATCTTGCTCCAGAAGGTGTCTGGGTTACAGCCTACAGCAGATCCAGTGATGGTACCTGGGTTAGCATGGAAAGTTTCAAAAAGGTGCCCGAAACACATTCTGGTGTAAACTGAGTCATTCAAACTGCTTGCCTCAATCAAACGGGATTTACCTTTCTTGATCTTCTCAATGCTCCTCAGTTCATCTTTCACATAGGTAGAGTAGGGGAGATCCAGACCATACTTATCCATATAGAACTTCATTTTGGACACATCGCGGGTTTCGGGGTTCAAGATCTGCCTCTTCTTGATACCTAGAGCATTGTAAGGATATCCTGCGCTGGTGCTGAGATCTATAGCTTCTAGGTTGTCAGTCCCGTAGCAAGCATCAGCCATAGACATTCTGGATGTATCAATGTTCAATTGCTTCAACTGATTAGCATAGTGATGGGCAGCTTGGATCATGTATTCATCTGGTTCATGGATTTTGTTGCCTATGTACTTGGAGAAAAGGGCCTGTTCAAAATCAACTTCCAATCTCTTGTCCTTAGATGACAGTGCTGCTGGTTCCTTTTTCCCTTCAAACACATCATGGAAGATGCTTGGTTCCAACTTGGTGTTAGTGGGCCCGTTGATGTTGTACCTTCCAGTCTCACTGTTTGGTTTCATCCACTGAATTTCACCTTGTTCGGAAGTGAAGTAGCAACGCTTCAAAGCAGCACAGAAGCCTTGGCGTCCGTTTCCACCAACGTGGATTCCAATGATTTTCCCAACGCTGGTGACCACTCCTCCACACTGACCAGCCTTGGTGGGGAAGTTGTACATGAGAGTACGGTGGGTTGGTCTTCCACTTAGGTTCAGGAACCCGTAGTTTTCAACTTTCCCCACAGGGACAAACATGGAAGGCATTTGCTCCGTGTTGATCACAAGAGTAGCTTCTGAAACTGGTTCGATTTCCTATGGGRAGAATTTGGTAATGTCTCTNNNNNNNNNNNNNNNNNNNNNNNNNNNNNNNNNNNNNNNNNNNNNNNNNNNNNNNNNNNNNNNNNNNNNNNNNNNNNNNNNNNNNNNNNNNNNNNNNNNNNNNNNNNNNNNNNNNNNNNNNNNNNNNNNNNNNNNNNNNNNNNNNNNNNNNNCTTGTACTAAGCCGGGACCCTGGAAACTGACTGGGTAGTGTTTGTTTTGGGACTTGCAGAAGTAGACCCCTGTTTGGCATTTGCATCTAGCAATGGTATCGCAACCGTGGGCATTGGTGTTGGAGACGAGGAGATCTCTCTGGTAATCTTCCCACACAAGGTTTTCCCAATCTTCATTAGTGGCCAAGTGCCTGTTGACAATTCTGTAGTTGCAAACATAGACAGCACCAGATTGTTGGCCAAAAACCCCTGTGGTGGTTATTCCAGTCCTACTAGTACTAGTACACTTCAAGTTGCTACCATCCATGTTGGGGTAATTCTTCAAAAGGTATGGTTGACTCCTGAATGGCCTTGGTATCCAAGCTTTAACATGCTTCATCCTCATGTAAATTCTTACTGTGATGTTTGATGTAATTCTACCTGAACCAACTGCTCTCACCGCAAAGGTCCCCATGAGGTTGTTAGGACAGACTCCATACCAACTGTCTGTGCTGGCAGTGTGGGTTCCAAATGTTGGGTAACCGTCATAGAACCACTGGTAAGCGGAAGCAGGCGACATGAAGGGTACAGAAACCTGTGCAGGTGGGTCAGTCATTCTAACAAAGATAGAAGGGTTGGTTGCTGATTGCCATTCAAAAGAGTCCCTTTGTGTTGGTTTGGGTGCACCCGGTGGGATGTACATGTACTGCAACATTGTAGAATCTGCTTTGCCGTCATCAGCAGTAGCAATAAAAGTGAACTCAGCATCGAAGCGCATGTAGGTGAAGATCTCAAGTTTCCTTCTTTGCTGAACAAAGCCCATGATATCTATATCCCAATTAGTGAAGCCATTTGCTGTATCTGCCGAGGTGAGTATGGATACTAAGCCCACGAGTGCCGCACGCCCATAGAAGTGTTCAATAGAAGTTTCTGCGACAGAGTGCTTGTTAACCACACATCTTGTCTCAATCATACCCTCATCACTGGTGTTTGATGTTGCCCCAGTTTCTGCAGCTTGCAGCGCTGGGGTGTTGCCTGTTGAAATGTTGTGACTACTGGGCTTAGTGTCAGCTGCTGTCAAGGTCTTGCTGACTTGGCTCTCCACAAATGTCTCTAGTGAAGATTCTGGGTCACCCTGCAAAATGGCTGTCTGTGAGATGGAGTCAGTATCCTTACAAAGTTTCAGTGTGAAGTTAGGTTGGGCAGCTCCCAGCGCAATGATGTAGGCACTGGTGGGGGCTCCCTCAGGCACAACATAATTGGTTTGATACCATATTGTCACTATTCCACTGGTGTAGTACTCAAAGTATTTATCAGTTGCCTGTGTTCTGTAGTGAGTGTTGCTAATCCATGGGATAATCATGGTAACAGACGATTGCAAGCCAAAATCCCAGATGACATGTGTTCCGAGCATAGCGATCTCTCTTGATGCTGGTTGTGCACCACCTGGTGGTGTGTAAGCTATCAGCATCTTACCTGTTGCCATGAAAGAACCAGTGAACATGAAAGTCACTTCTAGTGACCCCGACCATTGAGTGTAGTAGCGGCACAGCTGGCCAACAAGTGTAGATTCCCAAGGCCCTGCACGGCCAGGGTCCACACGAAAGCTAGCGNNNNNNNNNNNNNNNNNNNNNNNNNNNNNNNNNNNNNNNNNNNNNNNNNNNNNNNNNNNNNNNNNNNNNNNNNNNNNNNNNNNNNNNNNNNNNNNNNNNNNNNNNNNNNNNNNNNNNNNNNNNNNNNNNNNNNNNNNNNNNNNNNNNNNNNNNNNNNNNNNNTGGTGTGAGTGGTTGATACCTTCAATAACATTAATGGCTTCAGAGTCATACCCTAGCTCCCTGAGCACTATTTCCAAAGCTCTAAACCAAGCTGGACTCAAACTTGCATCATAGGCAGTGTAGTCAAATGCAAAGAGGGATCCTGGTAAGAGTATAGGGATCTTGCTCCAGAAGGTGTCTGGGTTACAGCCTACAGCAGATCCAGTGATGGTACCTGGGTTAGCATGGAAAGTTTCAAAAAGGTGCCCGAAACACATTCTGGTGTAAACTGAGTCATTCAAACTGCTTGCCTCAATCAAACGGGATTTACCTTTCTTGATCTTCTCAATGCTCCTCAGTTCATCTTTCACATAGGTAGAGTAGGGGAGATCCAGACCATACTTATCCATATAGAACTTCATTTTGGACACATCGCGGGTTTCGGGGTTCAAGATCTGCCTCTTCTTGATACCTAGAGCATTGTAAGGATATCCTGCGCTGGTGCTGAGATCTATAGCTTCTAGGTTGTCAGTCCCGTAGCAAGCATCAGCCATAGACATTCTGGATGTATCAATGTTCAATTGCTTCAACTGATTAGCATAGTGATGGGCAGCTTGGATCATGTATTCATCTGGTTCATGGATTTTGTTGCCTATGTACTTGGAGAAAAGGGCCTGTTCAAAATCAACTTCCAATCTCTTGTCCTTAGATGACAGTGCTGCTGGTTCCTTTTTCCCTTCAAACACATCATGGAAGATGCTTGGTTCCAACTTGGTGTTAGTGGGCCCGTTGATGTTGTACCTTCCAGTCTCACTGTTTGGTTTCATCCACTGAATTTCACCTTGTTCGGAAGTGAAGTAGCAACGCTTCAAAGCAGCACAGAAGCCTTGGCGTCCGTTTCCACCAACGTGGATTCCAATGATTTTCCCAACGCTGGTGACCACTCCTCCACACTGACCAGCCTTGGTGGGGAAGTTGTACATGAGAGTACGGTGGGTTGGTCTTCCACTTAGGTTCAGGAACCCGTAGTTTTCAACTTTCCCCACAGGGACAAACATGGAAGGCATTTGCTCCGTGTTGATCACAAGAGTAGCTTCTGAAACTGGTTCGATTTCCTCTGGGATGAATTTGGTAATGTCTCTAAACTTCTCATTCATGTCAAGGGTGACGAGAGTGAGTTCAAGATTGACTTGTTGTTCATCTACCAATTCAACAGCGTCCAAGATCTTCACCTGCTTGCCTTCAATCCAGATGGTTCCACTTGGTTCAGCATGGCGCGGCAACACAGCAATGCGATCACGCACTCCGAGCATGGTAAAATGGCCCTTGTCTGTCTGCACTTGCCTAATGTTCCTACGGAGTAATGATAGGGCAAAATCAAGGCAGGGTCCCTGCACTGTGGCGGTCCTCAAGACTGGTTTCTTCAAAGCGGTTTTGGGCATACCGGAGTAAGCGCCCTGGAAGCCAGCGAACAACTTGTAGATAACATAAACCAAGGACACTACAGCAACCACAGTGGTGATGGATTGCAAAACTGCAACAGCTCTGTTAACATGTCTTTCAATGTTTGTAGGCACATCTGGGATGATCCAACCCTTATCCTTACAATACTGTCTGACTTCTTCACTGTCAACTGATGACAACAAATCAGCAATAGCTGGGGGGGCCGGTTCTGTCATGGAGATTTTGATGGGCTTGAACACCGGGGGCCCTTGGAAGAGGGCTTCAATGGTGTTGCCAACACTGTTTCTGTTGTTGTACTCTCTGATAAGTTCTGAGACAACTGAATCTAAACTGTATCTCACCTTAGATTTCCTATCTTTCAACTGAATAGCTTTTCCACAAACTAGGGGACTGCACTTCTTAAAGTTGGCTGTGTTGTTCTCAGAGCACAGTCTGGCTGCTCTCGAGGCATCCAACTTCCCATTCTCAAGCCTGTAAGATTCAGGGACCTCAATGTCACAATCCATGTAAAAGCGGCGCCTGATTGCTTCGCTATCTGAAACAGTGGGGACTATGATATTGCTAGAATTTGTGGAAGCAATGACGAACTTTGATGTAAAGGGCAGACCCTTCTCTTCTAAAGATGCCATAGGTGGTATAAACTCAACAGTAGAAACCATTTGGCAAAACAAGGAGATGTCCTTCCCGTCTGGGTTCTGGCACAAGTCATCCATCACAGTGACAACTTGTTGACGGTAACCGTCGAAGTGGTCAGGGTCAGGTGGTAGGGAGTATACGCTGGAGTGGTATTTTTCAGCAATAGCCCTAGCAATGATGCCTGTAGCAAGAGATTTTCCTGTACCTGGAGCGCCACGAATGATCAAACATACAGGTTCAATCCGTTGTTTGTTCTTGAACTGCATGTAGTTGTTGACTCTGCGTTCCAATGTTGCAATTCTGCGTGCTTCAGAGGCATACAAAGGTTGGTATTTCCTGCAATGGATAGCAAGGTACTGCACATTCCCGAAGAGAGCTTCTAGATCGTCCTGGCTAGCTGCTGCTTGCTCTAAGTTGCTAACCTGGTTCTCCAACAAGGGCAGTTGTTTGAGATTATTAAGGAACTCTACTTTTTCCTTGGCGGCTGGGACAACTTTTTGCTTAAGCCAATCTATGAACTTGGAGATTTTGATTGCTACCCATTCTAGACCCTTAGCCGCATTTGCCATGTCATTGAATTTCTTTAGCCAATTGTCTCCTTGTTTCTGTGCTATCGGGAGGCCAAGGAAGCTACATACCTTAGATTTCAACCAGGCCCATGGGCTTGTGTGACAACCGATCAAAGCAAGTGTTGCAGTCATCGTGACTAAGTCGTAATCACTCCTGATTACTATGACCAGCGCCGACACAATCTTGACCAGGTTCTTGAGGATCTTTTCCACTATCCCCTCTGCTCCCATTAGATGGTCTTTGAGCGCCTGCACTTCCCTAGAGATAGATTCTGTAAAACCTGTCCCAAATGCATCTCCAAGACCCTTGATGTAATCTGTGACACCTTGTTCCATCACATCATCTTCGAGCCAAAGCAGGTCTCTGATGTCTGCAAAGCCAACCAGGCCGTCACCGCCCATTGTCACAAGTCCAATCACACCGTGTTGGCACCTGAGAATTCCACCACAATCACCAGCCTTTGAGATGCCATTAGCCAACAGAACATGTGNNNNNNNNNNNNNNNNNNNNNNNNNNNNNNNNNNNNNNNNNNNNNNNNNNNNNNNNNNNNNNNNNNNNNNNNNNNNNNNNNNNNNNNNNNNNNNNNNNNNNNNNNNNNNNNNNNNNNNNNNNNNNNNNNNNNNNNNNNNNNNNACGGCATTGCGGAGACCTGCAAATTCCGAATTCATTGGGGCAATGGTAACGGTGATTGGTATAGCTGTAGTTGCACCTGTATTAAAGTCAAGTGGTGCCACAGGGATGATAACTAAGCCAAAGTTACAGTGATTCAAAGCACTATCATAGGGTACGGCATTGACATATGGCATCACTATTGTAGCACAGTTATTTGTCCTCAGGTTAATCCACTGGTGTGGGTAGATAAGAGCCTGGGATAGTGGGACACCTGAATCAAGGACATAAGGTATAGCAAGTTCCTTACCGTTTTTGCCTGGCTGAGCTGCTGCATAAGATGGGTGTTTTGCATTGGCAGGGTCAGTTGCGCTGTCAGAACGGGCCACAGTGAATTCTGGGATAGCAGCGACTAACAAGGTCCCCTGATGGAACTTGCTCGCATTACATTGTACATGTATGCAGAAACCTGATCTATATAGGTAGTGAAACTGTGCATTCTGCCCGAAAACACCTGTCTCTGTTAGTACATCGGGGAATTTCCAGTACCATCCGTTGGAGGTTTTTTCCCATAATTTAGCACTTAGGGTGTAAAACCTGTTCACTGATACATCTGGTCTAGATGGCTTGTCCACAGCTGTTGCATCTGTGTTTGAGCAAAATTCAGGCCATTCACCATAGCCTACTGTTATGTTGGCAGCTTCTTGGGTTGTGATGGTGGAATTACCTAGAGTAAGTTGGGCCACTCTATCGCTGTAACCACACGCTTCGGCTGAGGGGGATTTGAGAGGTACAGAAGACTCCTTTATCATATCCACTACAGGTTGAGTAAACTTAGATGGGTCCTGACTGAAGTCTTGTTTAGTTGCTGAAGCAGCATAAGATTCTTTGTAATAATTTATGGTGGTGTAATTGATGGTGGAACCACCAGTCGCCATGTTGGCATTCTCGTGAGAGCCAGTTTTCTGAGTGGAAACTTGGGCACCCATAATGTTGTTGATAAATGATAATTGCTTGGTAGCAAGAGGTAAATCACACAAAAGATGTATCCGGATGGCCAATCCAATCGCTATATGATGACAACTCTAGATTGTCACCATAAGCAGCCAAGGTAAATAAAACAGGAAACACGGACACCCAAAGTAGTCGGTTCCGCCACAGAATTACTCGTTACGACCACAACACCACTGGATTGTAGTGCATGGCTCCGTGGTTAGGATTAGCCGCATTCAGGGGCCGGAGGACTACTACCTAGCTCAATAGGCTCTTCGCACCATGTCATGAATCAAGCGTCCTGCGAGTGAGACTCGCAGGCAGGCCGCCAACGCAGCCACCGACACGGTCGCCCGTGGGGAATTCGGTGACTCATCGACCTGAACTACACTGGGGTTGTGCTGAGCGTAACACTCGAGACATTCAATGGTGGTACTAGGCTTCTCGAAGTAGGTAGCCGGATAACGAACGTTTTCCCTTTCGGCCGTGGGCACAGCCTATTGGTACTAAGTCCGGGGAAACAGAAGTGCTTGACTAAAAACCCACCTAT

>Enterovirus A SV46
AAGTTATCATACTGAGGAATTGACAGCACCTTGCCAATTGGCACTGTTCTGATCTTTTCAACAAATTCATTGTACTCCTCCCTCCCAGCGTGCCAAGCCAAGAGACACAGCGAATGCACATGATCTTGAGTGTTACGTGCGTCCTTAGTCCAGCGAATGGACTCGTGAATCTCTGACATGGGCATGACTGGGTGGATCAGGAATGGAAATTGTTCATCTGGTTTGAAACTTCTCTTCAAGAATGTTGCATTTTCCCAAGTGACCTCATTGAAGCAAGAAGATTTGTCTGCAGGTGTCATGACTAAACCATATTCCCTACCAGTCCTTGCTAACTCAGCGCAGTCGATTGGGAACGGGTAGCTAGCTAACACATCATCTCCATAAGCAATCATGTTTAATTCATCTAAATCAATGCCCTTGAATGTTCTAATTAACAGGGTCCTAATGATAATATTATTGATCATGGTATTGAATATACTGGTCCCAGAGCAGCCTGAGGGCATGCCACCAACCACGCAGTATGTTTTGTTGCGGTAGATGTGGTGTGAGTGGTTGATTCCTTCAATAACATTGATGGCTTCAGAGTCATACCCTAGCTCTCTAAGCACTATTTCCAAAGCTCTAAACCAAGCGGGACTCAAACTTGCATCATAAGCAGTGTAGTCAAATGCAAAGAGGGATCCTGGTAAGAGTATAGGGATCTTGCTCCAGAAGGTGTCTGGGTTACAACCTACAGCAGATCCAGTGATGGTACCTGGGTTAGCATGGAAAGTTTCAAAAAGATGCCCGAAACACATTCTGGTGTAAACTGAGTCATTCAAACTGCTTGCCTCAATCAAACGGGATTTACCTTTCTTGATCTTCTCAATGCTCCTCAGTTCATCTTTCACATAGGTAGAGTAGGGGAGATCCAGACCATACTTATCCATATAGAACTTCATTTTGGACACATCGCGAGTCTCGGGGTTCAAAATCTGTCTCTTCTTGATACCTAGAGCATTGTAAGGGTATCCTGCACTAGTGCTGAGATCTATGGCTTCTAGGTTATCAGTCCCATAGCAAGCATCAGCCATAGACATTCTGGATGTATCAATGTTCAATTGCTTCAACTGATTAGCATAGTGATGGGCGAGNNNNNNNNNNNNNNNNNNNNNNNNNNNNNNNNNNNNNNNNNNNNNNNNNNNNNNNNNNNNNNNNNNNNNNNNNNNNNNNNNNNNNNNNNNNNNNNNNNNNNNNNNNNNNNNNNNNNNNNNNNNNNNNNNNNNNNNNNNNNNNNCTACGCAGTATGTTTTGTTGCGGTAGAAGTGGTGGGAGTGGTTAATACCCTCAATGAGGCTGACAGCCTCATCGTCATAACCTAGATCTTTCAAGACCATTTCTAGTGCTCTGAACCATGCTGGGCTCAAGCTAGCGTCATAACCGGTGTAGTCAAAAGCAAACAAACTGCCTGGAAGAAGGATGGGGATCTTACTCCAGAAGGTATCAGGGTTTGCTCCTACTGCAGAACCAGTAATGGTGCCTGGATTCTCATGGAATTTTTCAAACAGGTGTCCAAAGCACATCCTCATGTATACTGAATCATTGAGACTTGATGCTTCAATCAGTCTGGATTTTCCTTTCTTCACTTTCTCCCTGCTTCTTAACTCATCCTTGATATATGTGGAGAAGGGCAGGTCTAATCCATACTTATCCATGTAGTACTTCATTTTAGTGACATCTCTAGTGGTAGGGTCCAAAATCTGCCTTTTCTTGATGCCTAAAGCATTGTAGGGGTATCCTGCACTGGTGCTAAGGTCAATTGCTTCCAAGTTCTCTGTTCCATAGCAGGCATCTTCCATACTCATCCTACTAGTATCGATGTTCAATTGCTTTAGTTGGTTTGAGTAATGTTTAGCTGCTTGAATGATATACTCATCTGGTTCATGAATAGCATTGCCAATGTATTTGCTGAACAGGGCTTCCTCAAAGTCAACTTCCAACCTTGGGTCCTTTGCACTAAGAGCTGCAGGCTCCTTCTTACCCTCAAACACATCATGAAACACACTGGGTTCAAGTTTGGTCTGGGTTGGACCATTAATGTTGTAGCGGCCAGTTTCCTTGTTGGGTTTCATCCACTGGATCTCACCTTGCTCGGTGGCAAAGTAACTCCTCTTCAGTGCCGCACAGAACCCTTGCTTTCCATTGCCTCCAACATGAATTCCAATCACTTTTCCTGTACTAGTAACCACTCCACCACACTGGCCGGCTTTGGTTGGGAAGTTGTACATCATTGTTCTGTGTGTTGGTTTTCCACTCAGATTCAGGAAGCCATAAAACTGGACATCACCCACTGGAACAAACATTGATGGCATCTGCTCTGTGTTGATGATGAGTGTAGCATCCATACAGTGTTCAAATGATTCAGGGATGAATTTAGTAATGTCTCTAAATTTCTCATTCATGTCCAATGTGACTAAGGTTAATTCCAAGTTTACTTGCTGCTCATCAACTAGTTCAACCGCATCTAGGACTGTCACTTGTTTTCCTTCTAGCCAGATGGTCTTGCCAGGTTTTGCATGCCTTGGGAGCACTGCAAGCCTGTCTCTAACACCAAGCATGGTAAAGTGTCCCTCTTCAGTTTGCACTTTTCTGATGTTCTTTTTAAGTAGTGAGATGGCAAAGTCTAAGCCTGGCCCTTGTGCTACYGCCGTTCTYAAGACTGGTTTCTTCACTGCTGTTTTGGGCATTCCAGAGTAGGCACCCTGAAATCCAGCAAACAACCTATAGATGACATACACCATAGATATTACAGCCAGAATGGTGGTGATAGACTGGATCAATGCAATTGCCCTGTTGTATTGTCTTTCAAGATTGGTTGGCACATCAGGGATTATCCATCCCTTCTCCTTGCARTAYTCTCTCACTTCTTCATTGTCAACACTTCTCAAGAGGTCGGCAATAGCGTCTGGGGCTGGAGTGTCCAAAGAAATGGTGAGAGGTTTAAACTTTGGTGGGCCTTGGAATAATGCCTCAATTGTATTTCCAACTGACATTCTATTGTTGTATTCTCTAATCAATTCTGAGACCACTGAATCCAAACTGTATCTAACTTTTGACTTTCTGTCTTTTAACTGAATAGCCTTACCACAGACCAGTGGGCTGCATCTTTTGAAGTTGGCGGTGTTGTTTTCTGAGCACAACTTTGCTGCTCTGCCTGCATCCAATTTACCACTTTCCAATCTAAAGCTGTCTGGGACTTCAATGTCACAATCCATGTAGAACCTCCTCCTAATTGCTTCTGAGTCAGAAACGGTGGGCACAATGATGTTACCAGCATTGGTGGAAGCGATGACGAATTTTGAGTTGAATGCAATACCTTTCTCTTCTAGTGAGGCCATTGGTGGTATGAACTCAACTGTGGAAACCATTTGACAAAAGAGGGAGATGTCCTTTCCATCAGGRTTTTGGCACAAATCATCCATAACTGTGACTACTTGCTGCTTGTACCCATCAAAATGATCTGGATCTGGTGGTAATGAGTACACGCTGGAGTTGAATTTCTCAGCGATGGCTCTGGCAATTATGCTGGTTGCCAGGGATTTCCCTGGCCCAGGATATCCTCNNNNNNNNNNNNNNNNNNNNNNNNNNNNNNNNNNNNNNNNNNNNNNNNNNNNNNNNNNNNNNNNNNNNNNNNNNNNNNNNNNNNNNNNNNNNNNNNNNNNNNNNNNNNNNNNNNNNNNNNNNNNNNNNNNNNNNNNNNNNNNNGAAAAGGTAGAGTTCCTTAACAATCTCAAACAACTGCCCTTGTTGGAGAACCAGGTTAGCAACYTRGAACAGGCTGCTGCAAGTCAGGAGAGTTTAGAACAACTGTTTGGCAATGTTCAATATTTGGCAATCAATTGTAGGAAATTCCAACCACTCTACGCAGCTGAGGCTAAGAGAGTCTTCTCAATGGAGAAGAGAATGGTCAACTACATGCAGTTCAAGGGCAAACAACGTATTGAACCTGTATGCCTGATCATTAGAGGCTCTCCTGGGACAGGGAAATCCCTGGCAACCAGCATAATTGCCAGAGCCATCGCTGAGAAATTCAACTCCAGCGTGTACTCATTACCACCAGACCCAGACCATTTCGATGGGTACAAGCAGCAAGTAGTCACAGTTATGGATGATTTGTGCCAAAATCCTGATGGAAAGGACATCTCCCTCTTTTGTCAAATGGTTTCCACAGTTGAGTTCATACCACCAATGGCCTCACTAGAAGAGAAAGGTATTGCATTCAACTCAAAATTCGTCATCGCTTCCACCAATGCTGGTAACATCATTGTGCCCACCGTTTCTGACTCAGAAGCAATTAGGAGGAGGTTCTACATGGATTGTGACATTGAAGTCCCAGACAGCTTTAGATTGGAAAGTGGTAAATTGGATGCAGGCAGAGCAGCAAAGTTGTGCTCAGAAAACAACACCGCCAACTTCAAAAGATGCAGCCCACTGGTCTGTGGTAAGGCTATTCAGTTAAAAGACAGAAAGTCAAAAGTTAGATACAGTTTGGATTCAGTGGTCTCAGAATTGATTAGAGAATACAACAATAGAATGTCAGTTGGAAATACAATTGAGGCATTATTCCAAGGCCCACCAAAGTTTAAACCTCTCACCATTTCTTTGGACACTCCAGCCCCAGACGCTATTGCCGACCTCTTGAGAAGTGTWGACAATGARGAAGTKAGAGARTAYTGCAAGGARAARGGRTGGATMATCCCYGAKGTRCCAACAAATYTWGARAGACAATACAATAAAGCAATTGCACTAATCCAGTCCATCACTACCATTCTGGCTGTTGTATCTATGGTGTATGTCATCTACAGGCTGTTCGCTGGATTCCAAGGTGCTTACTCCGGAATGCCCAAGACGGCAGTGAAGAAACCAGTCTTAAGAACAGCAGTAGCACAAGGGCCAGGCTTAGACTTTGCCATCTCACTACTTAAAAAGAACATCAGAAAAGTGCAAACTGAAGAGGGACACTTTACCATGCTTGGTGTTAGAGACAGGCTTGCAGTGCTCCCAAGGCATGCAAAACCTGGCAAGACCATCTGGCTAGAAGGAAAACAAGTGACAGTCCTAGATGCGGTTGAACTAGTTGATGAGCAGCAAGTAAACTTGGAATTAACCTTAGTCACATTGGACATGAATGAGAAATTTAGAGACATTACTAAATTCATCCCTGAATCATTTGAACACTGTATGGATGCTACACTCATCATCAACACAGAGCAGATGCCATCAATGTTTGTTCCAGTGGGTGATGTCCAGTTTTATGGCTTCCTGAATCTGAGTGGAAAACCAACACACAGAACAATGATGTACAACTTCCCAACCAAAGCCGGCCAGTGTGGTGGAGTGGTTACTAGTACAGGAAAAGTGATTGGAATTCATGTTGGAGGTAATGGAAAGCAAGGGTTCTGTGCGGCACTGAAGAGGAGTTACTTTGCCACCGAGCAAGGTGAGATCCAGTGGATGAAACCGAACAAGGAAACTGGCCGCTACAACATTAATGGTCCAACCCAGACCAAACTTGAACCCAGTGTGTTTCATGATGTGTTTGAGGGTAAGAAGGAGCCTGCAGCTCTTAGTGCAAAGGACCCAAGGTTGGAAGTTGACTTTGAGGAAGCCCTGTTCAGCAAATACATTGGCAATGCTATTCATGAACCAGATGAGTATATCATTCAAGCAGCTAAACATTACTCAAACCAACTAAAGCAATTGAACATTGATACCAGTAGGATGAGTATGGAAGATGCTTGCTATGGAACAGAGAACTTGGAAGCAATTGACCTTAGCACCAGTGCAGGATACCCCTACAATGCTTTAGGCATCAAGAAAAGGCAGATTTTGGACCCTACCACTAGAGATGTCACTAAAATGAAGTACTACATGGATAAGTATGGATTAGACCNNNNNNNNNNNNNNNNNNNNNNNNNNNNNNNNNNNNNNNNNNNNNNNNNNNNNNNNNNNNNNNNNNNNNNNNNNNNNNNNNNNNNNNNNNNNNNNNNNNNNNNNNNNNNNNNNNNNNNNNNNNNNNNNNNNNNNNNNNNNNNNCATTCAACTCAAAATTTGTCATTGCATCCACTAATGCTGGCAACATAATTGTGCCAACTGTGTCTGATTCAGAGGCCATCAGGAGAAGATTCTACATGGATTGTGATATTGAAGTCCCAGACAGTTTCAGGTTAGATAGTGGTAAGTTAGATGCAGGCAGAGCAGCAAAATTGTGTTCAGAGAACAACACTGCCAATTTCAAGAGATGTAGCCCACTGGTCTGTGGTAAAGCTATTCAGTTAAGAGACAGAAAATCCAAGGTGAGATACAGTCTGGATTCAGTTGTCTCGGAACTTATCAGAGAGTACAACAACAGAATGTCTGTTGGAAACACCATTGAGGCACTGTTCCAAGGTCCACCAAAATTCAAGCCCCTCACAATCTCTTTAGACACACCAGCCCCAGATGCTATTGCAGATCTTCTGAGAAGTGTAGACAACGAGGAAATCAGAGAGTATTGCAAGGAGAAGGGGTGGATAATCCCTGATGTACCAACCAATCTTGAAAGACACTACAACAGGGCAATCGCACTGATCCAGTCTATCACTACCATTCTGGCTGTAGTATCTATGGTGTATGTCATCTATAGGTTGTTTGCTGGATTTCAGGGTGCTTACTCTGGAATGCCCAAAACAGCAGTGAAGAAACCAGTCTTGAGAACAGCAGTAGCACAGGGTCCAGGCTTAGACTTTGCCATCTCACTCCTCAAAAAGAACATCAGAAAGGTGCAGACTGAAGAGGGACACTTCACTATGCTTGGTGTTAGAGACAGACTTGCAGTGCTACCAAGACATGCAAAACCAGGCAAGACCATCTGGATGGAAGGCAAACAGGTCACTGTATTAGATGCAGTTGAACTAGTTGATGAACAGCAGGTGAATTTGGAATTGACCCTGGTAACATTAGACATGAATGAGAAATTCAGAGACATCACTAAATTTATTCCTGAGTCTTTTGAACACTGTATGGATGCCACCCTGATTATCAATACGGAGCAGATGCCATCAATGTTTGTCCCAGTAGGAGATGTTCAGTTTTATGGCTTCCTGAATTTGAGTGGAAAACCAACGCACAGGACAATGATGTACAATTTCCCAACCAAAGCTGGTCAGTGTGGTGGAGTGGTTACTAGTACAGGGAAAGTGATTGGAATTCATGTTGGAGGTAATGGAAAGCAAGGGTTCTGTGCGGCATTGAAGAGAAGCTACTTTGCTACAGAGCAAGGTGAGATCCAATGGATGAAATCTAACAAAGAGACTGGCCGCTACAATATCAATGGTCCAACCCAGACCAAACTTGAACCCAGCGTGTTTCATGATGTGTTTGAGGGTAAGAAGGAGCCTGCAGCACTTAGTGCAAAGGACCCAAGGTTGGAAGTTGATTTTGAGGAAGCCCTGTTCAGTAAATATATTGGCAATGCTATCCATGAACCAGATGAGTACATCATCCAAGCAGCCAAACATTACTCAAACCAACTAAAGCAACTGAACATTGACACCAGTAGGATGAGCATGGAAGATGCCTGCTATGGGACTGAGAACTTAGAAGCAATTGACCTTAGTACCAGTGCAGGATACCCCTACAATGCTTTGGGCATCAAGAAGAGGCAGATTTTGGACCCTACCACTAGAGATGTCACCAAGATGAAATATTACATGGATAAATATGGATTGGATCTACCCTTTTCTACATACATCAAGGATGAACTGAGGAGCAGAGAAAAAGTGAAGAAGGGGAAGTCTAGACTGATTGAGGCATCAAGTCTCAATGATTCAGTGTATATGAGAATGTGTTTTGGACACCTGTTTGAAAAGTTCCACGAGAATCCAGGCACCATCACAGGCTCTGCAGTAGGAGCAAACCCTGACACCTTCTGGAGCAAGATCCCCATCCTTCTCCCAGGCAGCTTGTTTGCTTTTGATTACACCGGCTATGACGCTAGCTTAAGTCCAGCATGGTTCAGAGCACTAGAAATAGTTTTGAAAGATCTAGGCTATGATGATGAGGCTATTAGCCTCATCGAGGGCATAAATCATTCTCACCACATCTATCGCAACAAAACATACTGCGTGGTTGGTGGCATGCCCTCAGGCTGCTCTGGAACCAGTATCTTCAATAGCATGATCAACAACATTATCATCAGGACCTTGCTGATTAGAACATTCAAGGGCATTGATTTGGATGAATTGAACATGATTGCCTATGGAGATGATGTGTTAGCTAGTTACCCATTCCCAATTGATTGTGCAGAACTTGCAAGGACTGGTAGGGAATATGGTTTGGTTATGACACCTGCAGACAAATCTTCTTGCTTTAATGAGGTCACTTGGGAAAATGCAACATTCTTGAAAAGAAGTTTCAAACCAGATGAACAATTTCCATTCTTGATCCACCCTGTCATGCCCATGTCAGAGATCCACGAGTCCATTCGCTGGACTAAGGATGCGCACAACACTATCCTCCNNNNNNNNNNNNNNNNNNNNNNNNNNNNNNNNNNNNNNNNNNNNNNNNNNNNNNNNNNNNNNNNNNNNNNNNNNNNNNNNNNNNNNNNNNNNNNNNNNNNNNNNNNNNNNNNNNNNNNNNNNNNNNNNNNNNNNNNNNNNNNNTGTATGCCTGATCATTAGAGGCTCTCCTGGAACAGGGAAATCCCTAGCAACCAGCATAATCGCCAGAGCCATTGCTGAGAAATTCAACTCCAGCGTGTATTCATTACCACCAGACCCAGACCACTTTGATGGGTACAAGCAGCAAGTAGTCACAGTTATGGATGATTTGTGCCAAAATCCTGATGGAAAGGACATCTCCCTCTTTTGTCAAATGGTTTCCACAGTTGAGTTCATACCACCAATGGCCTCACTAGAAGAAAAAGGTATTGCATTTAACTCAAAATTTGTCATCGCTTCCACCAATGCTGGTAACATCATTGTGCCCACTGTCTCTGACTCAGAGGCAATCAGGAGGAGGTTCTACATGGATTGTGACATTGAAGTCCCAGACAGCTTTAGATTGGAAAGTGGTAAATTGGATGCAGGCAGAGCAGCAAAGTTGTGCTCAGAAAACAACACCGCCAACTTCAAAAGATGCAGCCCACTGGTCTGTGGTAAGGCTATTCAGTTAAGAGACAGAAAATCAAAAGTCAGATACAGTTTGGATTCAGTGGTCTCAGAATTGATTAGAGAATACAACAATAGAATGTCAGTTGGAAATACAATTGAGGCATTATTCCAAGGCCCACCAAAGTTTAAACCTCTCACTATTTCTTTGGACACTCCAGCCCCAGACGCTATTGCTGACCTCTTGAGAAGTGTTGACAATGAAGAAGTGAGAGAATACTGCAAGGAAAAAGGGTGGATCATCCCCNNNNNNNNNNNNNNNNNNNNNNNNNNNNNNNNNNNNNNNNNNNNNNNNNNNNNNNNNNNNNNNNNNNNNNNNNNNNNNNNNNNNNNNNNNNNNNNNNNNNNNNNNNNNNNNNNNNNNNNNNNNNNNNNNNNNNNNNNNNNNNNCTACGCAGTATGTTTTGTTGCGGTAGAAGTGGTGGGAGTGGTTAATACCCTCAATGAGGCTGACAGCCTCATCGTCATAACCTAGATCTTTCAAGACCATTTCTAGTGCTCTGAACCATGCTGGGCTCAAGCTAGCGTCATAACCGGTGTAGTCAAAAGCAAACAAACTGCCTGGAAGAAGGATGGGGATCTTACTCCAGAAGGTATCAGGGTTTGCTCCTACTGCAGAACCAGTAATGGTGCCTGGATTCTCATGGAATTTTTCAAACAGGTGTCCAAAGCACATCCTCATGTATACTGAATCATTGAGACTTGATGCTTCAATCAGTCTGGATTTTCCTTTCTTCACTTTCTCCCTGCTTCTTAACTCATCCTTGATATATGTGGAGAAGGGCAGGTCTAATCCATACTTATCCATGTAGTACTTCATTTTAGTGACATCTCTAGTGGTAGGGTCCAAAATCTGCCTTTTCTTGATGCCTAAAGCATTGTAGGGGTATCCTGCACTGGTGCTAAGGTCAATTGCTTCCAAGTTCTCTGTTCCATAGCAGGCATCTTCCATACTCATCCTACTAGTATCGATGTTCAATTGCTTTAGTTGGTTTGAGTAATGTTTAGCTGCTTGAATGATATACTCATCTGGTTCATGAATAGCATTGCCAATGTATTTGCTGAACAGGGCTTCCTCAAAGTCAACTTCCAACCTTGGGTCCTTTGCACTAAGAGCTGCAGGCTCCTTCTTACCCTCAAACACATCATGAAACACACTGGGTTCAAGTTTGGTCTGGGTTGGACCATTAATGTTGTAGCGGCCAGTTTCCTTGTTGGGTTTCATCCACTGGATCTCACCTTGCTCGGTGGCAAAGTAACTCCTCTTCAGTGCCGCACAGAACCCTTGCTTTCCATTGCCTCCAACATGAATTCCAATCACTTTTCCTGTACTAGTAACCACTCCACCACACTGGCCGGCTTTGGTTGGGAAGTTGTACATCATTGTTCTGTGTGTTGGTTTTCCACTCAGATTCAGGAAGCCATAAAACTGGACATCACCCACTGGAACAAACATTGATGGCATCTGCTCTGTGTTGATGATGAGTGTAGCATCCATACAGTGTTCAAATGATTCAGGGATGAATTTAGTAATGTCTCTAAATTTCTCATTCATGTCCAATGTGACTAAGGTTAATTCCAAGTTTACTTGCTGCTCATCAACTAGTTCAACCGCATCTAGGACTGTCACTTGTTTTCCTTCTAGCCAGATGGTCTTGCCAGGTTTTGCATGCCTTGGGAGCACTGCAAGCCTGTCTCTAACACCAAGCATGGTAAAGTGTCCCTCTTCAGTTTGCACTTTTCTGATGTTCTTTTTAAGTAGTGAGATGGCAAAGTCTAAGCCTGGCCCTTGTGCTACYGCCGTTCTYAAGACTGGTTTCTTCACTGCTGTTTTGGGCATTCCAGAGTAGGCACCCTGAAATCCAGCAAACAACCTATAGATGACATACACCATAGATATTACAGCCAGAATGGTGGTGATAGACTGGATCAATGCAATTGCCCTGTTGTATTGTCTTTCAAGATTGGTTGGCACATCAGGGATTATCCATCCCTTCTCCTTGCARTAYTCTCTCACTTCTTCATTGTCAACACTTCTCAAGAGGTCGGCAATAGCGTCTGGGGCTGGAGTGTCCAAAGAAATGGTGAGAGGTTTAAACTTTGGTGGGCCTTGGAATAATGCCTCAATTGTATTTCCAACTGACATTCTATTGTTGTATTCTCTAATCAATTCTGAGACCACTGAATCCAAACTGTATCTAACTTTTGACTTTCTGTCTTTTAACTGAATAGCCTTACCACAGACCAGTGGGCTGCATCTTTTGAAGTTGGCGGTGTTGTTTTCTGAGCACAACTTTGCTGCTCTGCCTGCATCCAATTTACCACTTTCCAATCTAAAGCTGTCTGGGACTTCAATGTCACAATCCATGTAGAACCTCCTCCTAATTGCTTCTGAGTCAGAAACGGTGGGCACAATGATGTTACCAGCATTGGTGGAAGCGATGACGAATTTTGAGTTGAATGCAATACCTTTCTCTTCTAGTGAGGCCATTGGTGGTATGAACTCAACTGTGGAAACCATTTGACAAAAGAGGGAGATGTCCTTTCCATCAGGRTTTTGGCACAAATCATCCATAACTGTGACTACTTGCTGCTTGTACCCATCAAAATGATCTGGATCTGGTGGTAATGAGTACACGCTGGAGTTGAATTTCTCAGCGATGGCTCTGGCAATTATGCTGGTTGCCAGGGATTTCCCTGGCCCAGGATATCCTC

>Enterovirus A92
CCAACAGACATTCTGTTGTTATACTCTCTGATGAGTTCCGAAATCACTGAGTCTAGACTGTATCTGACCTTGGACTTTCTGTCTCTCAATTGGATGGCCTTACCACAAACCAACGGGCTGCACCTCTTAAAGTTAGCAGTGTTGTTTTCTGAACACAATTTTGCTGCTCTACCTGCGTCAAGCTTTCCACTCTCTAGTCTGTAGCTGTCTGGAACTTCAATATCACAATCCATGTAGAATCTTCTCCTGATAGCTTCAGAATCAGATACAGTTGGTACAATGATGTTGCCTGAGTTAGTGGATGCAATAACAAATTTTGAATTGAATGCGATGCCCTTTTCCTCCAGTGAGGCCATTGGCGGAATAAACTCAACTGTAGAAACCATCTGGCAAAATAGAGAGATATCTTTTCCATCAGGGTTTTGACACAAGTCATCCATAACTGTCACCACTTGCTGTTTGTACCCATCAAAATGATCTGGGTCTGGTGGCAGTGAGTATACACTGGAGTTGAATTTCTCAGCAATGGCTCTGGCAATTATGCTGGTTGCTAAGGATTTTCCTGTACCTGGGGATCCTCTGATAATTAAACATACAGGTTCAATACGTTGTTTGCCCTTGAACTGCATGTAGTTTACCATCCTTTTCTCCATGGAAAACACTCTTTTGGCCTCAGCTGCGTAAAGTGGTTGAAACTTTCTACAATTTATTGCCAAGTATTGGACATTACCAAATAGCTGCTCTAGGCTCTCCTGACTTGCAGCAGCTTGCTCCAGGTTATTAATCTGGTTTTCCAACAAGGGAAGTTGCTTAAGGTTGTTGATGAACTCAGCTTTCTCTCTTGCAATGGGTAGGATTTTCTCTCTGATCCAATCTATGAATTTGCTAATTTTGTTAGCGATCCACTCAAGACCACGGGCTGCGTTTGCCATGTCGTTGAACTTTTTCAGCCAAGAGTCAGATTGTTTTTGAGCAATAGGGATGCCTAAGATGGATGCAACTTTTGTCTTAAGCCACCTCCATGGGCTACCTGTACACCCAATTAATGCAAGTGTTGCTGTAACTGTGACTAAGTCATACTCACTTCTTACAATGATGACCAGTGCTGAGATCAATTTCACCAAGTTCTTAAGAATCTTTTCAACTATTCCTTCCGACCCAACAAGTGAGTCCTTGATGTTTTGTACTTCCCTAGCAATGGACTCTGTAAAACCACTTCCGAAAGCGTCACCCAAGCCCTTGATGTAATCGGTGACACCTTGTTCCATCACCTCATCCTCTAGCCAAAGGAGGTCTCTTAAGTCAGCGAAACCTACTAGCCCATCTCCACCCATGGTGACTAAGCCAATCACACCATGGGGGCACCTTAGGATGCCACCACAATCACCTGCTACAGCGATCCCATTTGCCAATAGTACATGTGATTGGTATCTTTCAGGGTAGTATTCGTTTGCTTGAACATGCACAAAACCAGGGCCCTGGAAGGAAACTGGGTAATGTTTGTTTGCTGATTTGCAGAAGTACACTCCTGTGTTGCAATTACACCTGGCGATCTTGTCACACCCATGTGCACTAGTTCTAGAAACAAGAATATCTCTTTGGTAATCCTCCCACTCAAGATTATCCCAGTCATTCTTAGTAGCCAGGTGTCTGTTAACAATTCTGTAGTTGCATACATACACGGCACCACTTTGCTGACCAAAGGCTCCAGTTGTGGTTATGCTCGCTCTGTCTCTAGCCATGTGTCTGATTTCATTGCCATTGAAATTTGGATAGTTCTTCAATACGTATGGCTGGCTTCTCATTGGTCTGGGGACCCATGCCTTAACATGTTTAATTCTCATGTAAATTCTAACAGTTAATTTAGTTGTGACATTCTCGGATCCCACTACTCTGAAAGCAAAGGTACCAAAAAGATTGTTAGGGCTAATTCCATAGTTTACATCGCCAGATGCAGGGTGTTCACCAAACGTAGGGTACCCATCATAAAACCACTGGTAAGCTGAGGCCGGTGACATGAAGGGGACAGAAACCWGAGCTGGGGGGTCAGATGCTTTGACAAACACAGAGGGGTTAGTGGCAGACTGCCATTCAAAAGAGTCCCTTGCAGTTGGTGCAGGGGCACCTGGAGGAATGTACATGTATTGAACTACCACATTAGGTCCAGTGCCAGTGGAGTCAGTGCAGACAAAAGTGAATTCAGAGTCAAACCTCATGTAAGTAAAGATTTCCAATTTTCTACGCTGCTGCACGTACCCCATTATGTCAATAGGCCAGTTAGTGAAACCATTTGTTGTGCTTTCTGATGTGAGCAAGGTGGCCATTCCGACAAGAGCTGCTCTGCCAAAGAAATTCTCCAGACTGGTTTCGGCAACACTATGGTGGTTGTGCACACACCTCGTTTCTATCATGGACTCATCAGAGGTGACTGATGTTGCACCCGTCTCAGCAGCTTGCAACGCTGGTGCAGATCCTGTTAAGAGACTGTGTGAGCTCGCACTAGTGTCAGCACCGGTACTAGTGGAGGCGCCCTCGGTGTTGGCAAGAACTTTGTGCGTTGTAGCATTGATGTGAGTTTCTAGCATGTCCTTGATATCACCTTGCAGCACTGCAGTTTGGGAGATCTCGTCGGTGTCTTTGCACAACCGCATAGTGAAGTTTGGCTGGGCAGCACCCAGAGCTATAAGGTATGCACTAGTTGGAGCACCTGCTGGAACAACAAAGTTTGTTTGGTACCAAATGGTGACGATACCTGCAGTGTAATAATCAAAGTAGGTTCCTGATGCATTCGTCCTAAAATGTGTGTTGCTAATCCAAGGAATCACCAATGTTATGGATGACTGAAGACCAAAATCCCAAATGACGTGGGTACCAAGCATTGCCACAGATCTACTTGTGGGCTGCGCTCCACCGGGAGGTGTGTAGGCTATCAAGAGTTTTCCAGTGGCCATAAAGCTGCCTGTAAACATGAAGGTGACTTCCAATGAACCTGACCACTGGGTATAGTATCTGCACAGTTGACCCACCATAGTGGACTGCCATGGGCCATCCCGACCTGGATCCACTCTGAATGAAGCACATAACTGATCAACCTCACTCTGAACAGACACTGGTATCAAGAGTCTATCCATTTGAGATACATTGTTCACATTGTTCACCTCAAGTATGCTTTCAATCTGGCATAGTTGTAACAAATTGTTCACCTCTCCTGGGATGAGGATCAAGGGTGTTGGGTGGAAGCCAGGGAGTATAGGTGCCGCAACACCATCATCTGTAGTAAGGAACTGGTTACTGCCAGGCTTCAACTCCACTGGCAAACCCTGTGTGATAGCGTTCCTTAGGCCAGCAAACTCAGCACAAAGGGGTGCGATGGTGACTGTTATGGGCACMGCCGTTGTGGCTCCATCACTGTACGCTAGTGGGGCAACAGGAACTACAAACAGGCCAAAGTTGCAGTGATTTAAGGCTGAGTCGTAAGGAACTGCATTCACATAAGGCATAATAATGGTAGCACAATTGTTTGTCCTGAGATTGATCCACTGGTGAGGAGCGACAAGTAGCTGGGAGAAAGCTACTCCAGAATCCAGTACGTAGGGAAAGGCCAACTCTTTGCCGTTAGGTCCAGGTTGTGTAGCATTGTACGATGGGTGCTTTGCAGAGCTGGGTGTGTTAGTTGCATCACTTCTCCCATTGGTGTATTCAGGTAAGCATGCCACCAGGAGGGTTCCCTGGTGAAACTTACTCGCATTGCATTGTACATGGATAGCAAAGCCTGATCTGTATAAATAGTGAAACTGTGCATTCTGGCCAAAAACACCTGTCTCAGTCAGGACATCAGGAAATTTCCAGTACCATCCTTTGCTGTTTGATTGCCACAATTTTGCTGATAGTGTGTAAAATCTGTTAACCGAAACATCTGGTCTAGTTGGCTTGTCAACAGCAGTAGCATCTGAGTCACTACAGTACTCGGGCCACTCGCCGTACCCTACAATCACATTGGCAGCCTCTTGTGTGGTAATGGTGGAATTCCCAACTGTCATTTGGCAGACCCTGTCACTGTAACCACATGCCTCTGCTGAAGGAGATTTGAGTGGTACTGATGATTCTTTCAGGACATCAACTACTGGTTGGGTGAACTTGCTTGGATCCTGACTGAAGTCTTGTTTGTTAGCTGAAGCAGCGTAGGAATCCTTGTAATAGTTTATGGTGGTGTAGTGAATGGTGGATCCACCTGTGGCCACGTTGGTATTCTCGTGGGTTCCAGATTGTTGGGTGGAAACTTGAGCTCCCATGATGAAACTATGAAGTATTGCAAATGCTGAAGAGCAAAGAGTAATTCACACAAAAATATATCCGGATGGCCAATCCAATCGCTATATGATGACAACTCTAGATTGTCACCATAAGCAGCCAAGGTAAATAAAACAGGAAACACGGACACCCAAAGTAGTCGGTTCCGCCACAGAATTACTCGTTACGACCATAATACCACTGGTTTGTGGCACATGGCTCCGTGGTTGGGATTAGCCGCATTCAGGGGCCGGAGGACTACTACCTAGCTCAATAGGCTCTTCGCACCATGTCATGAATCAAGCGTCCTGCGAGTGGAACTCGCAGGCAGGCCGCCAACGCAGCCACCGACACGGTCGCCCGTGGGGAATTCGGTGACTCATCGACCTGAACTACACTGGGGATGTGCTGAACGTAACACTTGAGACATTCAATGATGGTACTAGGCTTCTCGAAGTAGGTAGCCGGGTAACGAACGTTTTCCCCTTCAGCCGTGGGTACAGCCTATTGGTACTAGGTCCGGGGAAACAGAAGTGCTTGACGAAAATCCACCTGGTTTGGTGGATTTGCTATTTGTCATTTGTGCTTTCTTCTAACNNNNNNNNNNNNNNNNNNNNNNNNNNNNNNNNNNNNNNNNNNNNNNNNNNNNNNNNNNNNNNNNNNNNNNNNNNNNNNNNNNNNNNNNNNNNNNNNNNNNNNNNNNNNNNNNNNNNNNNNNNNNNNNNNNNNNNNNNNNNNNNNNCAAAGGTAGVGGATAAGCGGCGTTAGTACTCTGGTATTACGGTACCTTTGTATGCCTGTTTTATCTCCCTTCCCCCGTAACGTTAGAAGAATGCACCAATGACAAATAGCAAGTCCACCAAACCAGGTGGATTTTCGTCAAGCACTTCTGTTTCCCCGGACTTAGTACCAATAAGCTGTACCCACGGCTGAAAGGGAAAACGTTCGTTATCCGGCTACCTACTTCGAGAAGCCTAGTACCATCATTGAATGTCTCAAGTGTTACGCTCAGCACATCCCCAGTGTAGTTCAGGCCGATGAGTCACCGAATTCCCCACGGGCGACCGTGTCGGTGGCTGCGTTGGCGGCCTGCCTGCGAGTTCCACTCGCAGGACGCTTGATTCATGACATGGTGCGAAGAGCCTATTGAGCTAGGTAGTAGTCCTCCGGCCCCTGAATGCGGCTAATCCCAACCACGGAGCCATGTGCCACAAACCAGTGGCATTATGGTCGTAACGAGTAATTCTGTGGCGGAACCGACTACTTTGGGTGTCCGTGTTTCCTGTTTTATTTACCTCGGCTGCTTATGGTGACAATCTAGAGTTGTCATCATATAGCGATTGGATTGGCCATCCGGATATATTTTGTGTGAATCACTTTTTGCTCTTTAGCAATTACAATACTACATAGTTTCATCATGGGAGCTCAAGTGTCTACCCAACAATCTGGAACCCATGAAAACACCAATGTGGCTACAGGTGGGTCCACTATTCACTACACCACCATAAACTACTACAAGGATTCTTATGCTGCTTCAGCCAACAAGCAAGACTTTAGTCAAGATCCAAGTAAGTTTACTCAGCCAGTGGTTGATGTTCTCAAGGAATCATCAGTACCACTCAAATCTCCTTCAGCAGAGGCGTGTGGTTACAGTGACAGAGTCTGCCAGATGACAGTTGGAAATTCCACCATTACCACACAAGAGGCTGCTAATGTAATTGTAGGATACGGTGAGTGGCCCGAATACTGTAGTGATTCAGACGCTACTGCTGTTGACAAGCCAACTAGGCCAGATGTTTCGGTCAATAGATTTTACACATTATCAGCAAAATTGTGGCAATCAAATAGCAAAGGGTGGTACTGGAAGTTTCCTGATGTCTTGACCGAGACAGGTGTTTTTGGTCAGAATGCACAGTTTCATTATTTGTACAGATCAGGTTTCGCCATCCATGTACAATGCAATGCAAGCAAATTTCACCAAGGAACCCTCCTGGTGGCATGCTTACCTGAATACACCAATGGAAGGAGTGATGCAACCAACACACCTGGCGATGCAAAACACCCATCGTACGTTGCCACGCAACCTGGACCTGCAGGCAAAGATTTGGCCTTTCCATATGTATTGGATTCTGGGGTAGCTTTCTCCCAACTACTTGTTGCCCCCCACCAGTGGATCAATCTAAGGACAAACAATTGTGCTACCATAATCATGCCTTACGTGAATGCAGTACCTTATGATTCAGCTTTAAACCACTGTAACTTTGGCTTGTTTGTTATACCTGTTGCCCCACTAGCGTACAGTGATGGAGCCACAACAGCTGTGCCCGTAACAGTCACCATTGCACCACTTTGTGCTGAGTTTGCTGGTTTGAGGAATGCTGTCGCTCAGGGCCTGCCAGTGGAGTTGAAACCAGGCAGTAACCAGTTTCTTACTACAGATGACGGTGTTGCAGCACCCATATTACCTGGCTTCCACCCAACACCCCTAATTCACATTCCAGGAGAAGTGAACAACTTGTTGCAATTGTGTCAAATTGAAAGCATACTTGAGGTGAACAATGTGAGCAGTGCATCTCAGATGCAAAGACTCCTGATACCAGTATCAGTCCAGAGTGAGGTTGATCAATTATGTGCCTCGTTCAGAGTAGATCCAGGTCGAGATGGCCCTTGGCAGTCCACTATGGTAGGTCAGTTATGCAGGTATTACACCCAGTGGTCAGGCTCATTGGAAGTCACCTTCATGTTCACGGGCAGTTTTATGGCCACCGGAAAGCTCTTGATAGCCTACACACCTCCTGGTGGATCGCAACCCGCAAGCAGATCCATAGCAATGCTTGGTACCCATGTCATCTGGGACTTTGGCCTTCAGTCATCTGTAACGCTAGTGATCCCCTGGATTAGCAACACGCACTTTAGGACAAACGCATCGGGAACATACTTTGATTACTATACTGCAGGTATTGTCACCATTTGGTATCAAACAAACTTTGTCGTCCCAGCAGGTGCTCCAACTAGTGCATACCTTATAGCTCTGGGCGCTGCCCAGCCAAACTTCACCATGCGGCTGTGCAAAGACACTGACGAAATCTCCCAAAACGCAGTGTTGCAAGGTGACATCAAGGATATGTTGGAGACTCACATTAATGCCACAACACACAAAGTTCTCGCCAGCACTGAGGGCGCCTCCACCAGCACCGGCGCTGACACTAGTGCGAGCTCACACAGCCTTTTGACAGGGTCTGCACCGGCGCTGCAGGCAGCTGAGACGGGCGCGACATCAGTTACCTCTGACGAGTCCATGATAGAGACAAGGTGTGTTCACAATCACCACAGTGTTGCTGAAACTAGTTTAGAAAACTTCTTTGGCAGGGCGGCTCTTGTCGGAATGGCCACTCTACTCACATCAGAAACCTCAACAAATGGGTTTACCAACTGGCCAATTGACATAATGGGTTATGTGCAACAACGAAGGAAACTAGAGATTTTCACATACATGAGATTTGACTCTGAATTCACTTTCGTTTGTACTGACTCAACAGGCCAAGGGCCCAATGTGGTGGTCCAATACATGTACATACCTCCAGGCGCTCCTACGCCAACTGCAAGGGACTCTTTTGCGTGGCAATCTGCTACAAACCCCTCTGTATTCGTCAAGGCATCTGACCCCCCAGCTCAAGTTTCTGTTCCCTTCATGTCTCCAGCCTCAGCTTACCAATGGTTCTATGATGGGTACCCCACATTCGGCTCACACCCTGCATCTGGTGATGTGAACTATGGCATTAGTCCTAACAATCTTTTTGGTACTTTTGCTTTTAGGGTGGTAGGGTCCGAGAATGTCACAACCAAGCTAACTGTTAGAATTTACATGAGAATCAAACATGTTAGGGCATGGGTCCCTAGGCCAATGAGAAGCCAGCCATACATATTGAAGAATTACCCAAATTTTGATGGCGACAACATCAAGCACATGGCCAAGAATAGAGCAAGCATAACCACGACTGGTGCCTTTGGTCAGCAGAGTGGTGCTGTGTATGTTTGCAACTACAGAATTGTCAACAGACACCTAGCTACCAAGAATGATTGGGACAACCTTGAGTGGGAGGACTACCAAAGAGATGTGCTCGTCTCTAGAACCAGTGCACATGGGTGTGACAAGATCGCCAGGTGCAACTGCAACACAGGAGTGTACTTCTGCAAATCAGCAAACAAACATTATCCAGTTTCCTTTCAAGGCCCTGGTTTTGTACATGTTCAGGCAAATGAATACTACCCTGAAAGGTACCAATCACATGTGCTATTGGCAAATGGAATCGCTGTAGCAGGCGATTGTGGTGGCATCCTCAGGTGCCATCATGGTGTGATCGGTTTAGTCACCATGGGTGGTGACGGGCTAGTAGGCTTTGCTGACTTGAGAGATCTCCTTTGGCTAGAGGATGAAGTGATGGAACAAGGTGTCACTGATTACATCAAGGGCTTAGGCGACGCTTTTGGAAGCGGTTTTACAGAGTCCATCGCTAGAGAAGTACAAAACATTAAAGACTCACTTGTTGGATCAGAAGGCATAGTTGAGAAAATCCTTAAGAATTTGGTGAAACTGATCTCAGCATTAGTGATCATTGTGAGGAGTGAGTACGACCTGGTTACAGTCACAGCAACGCTCGCATTAATTGGGTGCACAGGCAGCCCATGGAGATGGCTTAAAACTAAAGTTGCCTCTATTTTAGGCATTCCCATCGCCCAAAAGCAATCTGATTCTTGGCTGAAGAAATTCAATGATATGGCAAATGCAGCCCGCGGTCTTGAGTGGATTGCCAACAAAATTAGCAAGTTCATAGATTGGATTAGAGAGAAAATCTTACCCATTGCAAGAGAGAAGGCTGAGTTTATCAACAACCTCAAGCAACTCCCTCTACTGGAAAACCAGATCAACAACCTAGAACAGGCTGCTGCAAGTCAGGAGAGTCTAGAGCAATTATTTGGTAATGTACAATATTTAGCAATAAATTGCAGAAAGTTTCAGCCGCTTTATGCAGCTGAGGCCAAGAGAGTGTTTTCCATGGAGAAAAGGATGGTAAACTACATGCAGTTCAAGGGCAAACAACGTATTGAACCTGTATGTCTGATTATCAGAGGGTCTCCAGGCACAGGAAAGTCCCTGGCAACTAGTATAATTGCAAGAGCTATCGCTGAGAAATTCAACTCCAGTGTGTACTCCCTACCACCGGATCCAGACCACTTCGATGGATATAAACAGCAAGTGGTAACAGTCATGGATGATTTGTGTCAAAACCCAGATGGTAAAGATATCTCTTTATTTTGCCAAATGGTTTCAACAGTTGAATTTATCCCACCAATGGCCTCACTGGAAGAGAAGGGCATTGCTTTCAACTCAAAATTTGTCATTGCATCCACTAACTCTGGCAACATCATCGTGCCAACTGTGTCCGATTCTGAGGCCATCAGAAGGAGGTTTTTCATGGATTGTGACATTGAAGTTCCAGATAGCTTTAGACTAGAGAGTGGAAAACTTGATGCAGGCAGAGCAGCAAAATTGTGCTCAGAAAACAACACCGCCAACTTTAAGAGGTGTAGCCCACTAGTTTGTGGCAAGGCTATCCAATTGAGAGACAGAAAGTCCAAAGTCAGATACAGTCTAGACTCAGTGATCTCAGAACTGATTAGAGAGTACAATAATAGAATGTCAGTTGGAAACACCATTGAGGCTTTGTTCCAAGGCCCACCTCAGTTCAGACCACTCACCATTTCCTTAGACACCCCTGCTCCAGATGCCATTGCTGATCTTTTGAGGAGCGTGGATAACGAGGAAGTGAGAGAATACTGCAAAGAAAAGGGATGGATCATCCCTGAGGTTCCAACCAACCTTGAGAGGCATTACAACAGGGCTATTGCATTAATCCAATCTATCACTACTATCCTGGCTGTGATTTCCATGGTGTATGTCATCTACAGATTATTTGCTGGATTTCAGGGTGCCTACTCTGGGATGCCAAAAGCAGCTGTGAAGAAGCCAGTCCTAAGGACTGCAGTAGCGCAAGGACCAGGACTAGATTTCGCCATTTCACTGCTTAAGAAGAACATAAGAAAAGTCCAAACAGAGGAGGGTCACTTCACCATGCTTGGTGTCAGAGACAGACTTGCAGTGCTACCAAGACATGCAAAACCAGGCAAGACCATCTGGATGGAAGGCAAGCAAGTGACTGTGTTGGATGCAGTTGAGTTGGTTGATGAGCAGCAGGTAAACTTGGAATTGACTCTGGTGACATTGGATATGAATGAGAAATTTAGAGACATCACCAAATTTATCCCTGAATCTTTCGAGCATTGCATGGACGCCACTTTGATCATCAATACAGAGCAAATGCCATCTATGTTTGTCCCAGTGGGAGATGTTCAGTTCTATGGTTTCCTTAACTTGAGTGGAAAACCTACACACAGGACAATGATGTACAACTTCCCAACCAAAGCTGGTCAGTGTGGTGGAGTGGTTACAAGTACAGGGAAAGTGATTGGAATTCATATTGGAGGCAACGGAAAGCAAGGGTTCTGTGCGGCACTGAAGAGAAGCTACTTTGCTACTGAGCAGGGCGAGATACAGTGGATGAAATCTAACAAAGAGACTGGCCGCTACAACATCAATGGTCCAACTCAGACCAAACTTGAACCCAGTGTGTTCCATGATGTGTTTGAAGGCAAGAAGGAGCCGGCAGCGTTGAGTGCTAAAGACCCGAGGTTGGAGGTTGACTTTGAAGAGGCTCTTTTCAGTAAATACATTGGCAATGCTATCCATGAACCAGATGAATACATCATTCAAGCAGCCAAACATTACTCAAACCAATTGAAGCAATTAAACATTGATACTAGTAGGATGAGTATGGAAGATGCCTGTTATGGGACAGAGAACTTAGAAGCAATTGACCTCAGCACCAGTGCAGGATACCCCTACAACGCCTTAGGTATCAAGAAAAGGCAGATTTTGGACCCTACCACCAGAGATGTCACTAAAATGAAGTACTACATGGACAAATATGGATTAGACCTGCCTTTTTCCACATACATCAAAGATGAACTGAGAAGCAAGGAAAAGGTGAAGAAAGGAAAGTCTAGACTGATTGAAGCATCAAGTCTTAATGACTCAGTGTACATGAGAATGTGCTTTGGACACCTGTTTGAGAAGTTCCATGAAAATCCAGGCACTATCACCGGCTCTGCGGTGGGAGCGAACCCTGACACCTTTTGGAGCAAGATCCCCATTCTCCTTCCAGGAAGTCTGTTTGCCTTTGATTACACTGGTTATGATGCTAGCTTGAGCCCAGCATGGTTTAGAGCGTTGGAAATAGTCTTGAGAGATCTAGGCTATGACGATGAGGCCATCGGTCTCATTGAGGGTATTAATCATTCACATCACATCTACCGCAACAAGACATACTGTGTGGTTGGTGGAATGCCCTCTGGTTGCTCCGGAACCAGTATCTTCAATAGCATGATTAACAACATCATCATCAGAACCCTGTTAATTAAAACATTCAAGGGTATTGATTTGGATGAATTGAACATGATTGCTTATGGAGACGATGTGTTGGCTAGCTACCCATTCCCAATTGACTGCGCTGAACTGGCGAGGACTGGTAGGGAATATGGCTTGGTTATGACACCTGCAGACAAATCATCTTGCTTTAATGAGGTCACTTGGGAGAATGCAACATTCTTGAAAAGAAGTTTCAAACCAGATGAACAATTTCCATTCTTGATCCACCCAGTGATGCCCATGTCAGAGATCCACGAGTCCATTCGCTGGACTAAGGACGCACGCAACACTCAAGACCATGTGCGTTCACTGTGTCTTCTGGCTTGGCATGCTGGGAAGGAAGAGTATAATGAATTTGTTGAAAAGATTAGAACAGTGCCAATTGGTAAGGTACTGTCCATTCCTCAGTATGATAATTTGAGGAGAATTTGGCTTGAATCCTTCTAAATTTAAAACTGAATTGATTAATTCGGACCAATTCGGCTGATCACGCCAGTCCTGGGCTTGCAAAAGCTGGCGTGTGACAATCACCCCCATATATNNNNNNNNNNNNNNNNNNNNNNNNNNNNNNNNNNNNNNNNNNNNNNNNNNNNNNNNNNNNNNNNNNNNNNNNNNNNNNNNNNNNNNNNNNNNNNNNNNNNNNNNNNNNNNNNNNNNNNNNNNNNNNNNNNNNNNNNNNNNNNNNNNNNNNNNNNNNNNNNNNNNNNNNNNNNNNNNNNNNNNNNNNNNNNNNNNNNNNNNNNNACTGGAGGATAGGGTTTGTTTGCTGATTTGCAGAAGTACACTCCTGTGTTGCAATTACACCTGGCAATCTTGTCACACCCGTGTGCGCTAGTTCTAGAAACAAGAACGTCTCTTTGGTAATCCTCCCACTCAAGGTTATCCCAATCATTCTTAGTAGCCAGGTGTCTGTTGACAATTCTGTAGTTGCAAACATACACAGCACCACTTTGCTGACCAAAGGCTCCAGTTGTGGTTATGCTTGCTCTATCTTTAGCCATGTGTCTGATGTCGTTGCCATTGAAATTTGGGTAGTTCTTCAATATGTATGGTTGGCTTCTCATTGGTCTGGGGACCCATGCCTTAACATGTTTAATTCTCATGTAAATTCTAACAGTTAATTTAGTTGTGACATTCTCGGATCCCACTACCCTAAAAGCAAAGGTACCAAAAAGATTGTTAGGGCTAATTCCATAGTTTATATCACCAGATGCAGGATGTGTGCCAAACGTAGGGTACCCATCATAGAACCACTGGTAAGCTGAGGCTGGCGACATGAAGGGGACAGAAACCTGAGCTGGGGGGTCAGATGCTTTGACAAACACAGAAGGGTTAGTGGCAGACTGCCATTCAAAAGAGTCCCTTGCAGTTGGCGCAGGGGCACCTGGAGGAATGTACATATATTGAACTACCACGTTGGGTCCAGTGCCTGTGGAGTCAGTACAGACAAAAGTGAATTCAGAATCAAACCTCATGTAAGTAAAGATTTCCAATTTTCTCCGTTGCTGCACGTACCCCATTATGTCAATAGGCCAGTTAGTAAAACCATTTGTTGTGCTTTCTGATGTGAGCAAGGTGGCCATTCCGACAAGAGCTGCTCTGCCAAAGAAATTCTCCAGACTGGTTTCAGCAACACTGTGGTGGTTATGCACACACCTTGTTTCTATCATGGACTCATCAGAGGTGACTGATGTTGCACCTGTCTCAGCGGCTTGCAACGCTGGTGCAGATCCTGTTAAGAGACTGTGTGAGCTTGCACTAGTGTCAGCACCGGTACTAGTAGAAGCACCCTCGGTGTTGGCGAGAATTTTGTGCGTTGTAGCATTAATGTGAGTTTCTAGCATGTCCTTGATATCACCTTGCAGCACTGCAGTTTGGGAGATCTCGTCGGTGTCTTTACACAGCCGCATAGTAAAGTTTGGCTGGGCGGCACCCAGAGCTATAAGGTATGCACTAGTTGGAGCACCTGCTGGAACAACAAAGTTTGTTTGGTACCAAATGGTGACAATACCTGCAGTGTAATAATCAAAGTAGGTTCCTGACGCATTCGTTCTAAAATGCGTGTTGCTAATCCAAGGAATCACCAATGTTATGGATGACTGAAGACCAAAGTCCCAGATGACGTGGGTACCAAGCATTGCCACAGATCTACTTGTAGGCTGCGCTCCACCAGGGGGTGTGTAAGCTATCAAAAGTTTTCCAGTGGCCATAAAACTGCCTGTGAACATGAAGGTAACTTCCAATGAACCTGACCACTGAGTATAATATCTGCACAGTTGACCCACCATAGTGGACTGCCATGGGCCATCTCGACCTGGATCCACTCTGAATGAAGCACATAACTGGTCAACCTCACTCTGAACAGACACTGGTATTAAAAGCCTGTCCATCTGAGTTACATTGCTCACATTTTATNNNNNNNNNNNNNNNNNNNNNNNNNNNNNNNNNNNNNNNNNNNNNNNNNNNNNNNNNNNNNNNNNNNNNNNNNNNNNNNNNNNNNNNNNNNNNNNNNNNNNNNNNNNNNNNNNNNNNNNNNNNNNNNNNNNNNNNNNNNNNNNNNNNNNNNNNNNNNNNNNNNNNCTAAGAGCTGCAGGCTCCTTCTTACCCTCAAACACATCATGAAACACACTGGGTTCAAGTTTGGTCTGGGTTGGACCATTAATGTTGTAGCGGCCAGTTTCCTTGTTCGGTTTCATCCACTGGATCTCACCTTGCTCGGTGGCAAAGTAACTCCTCTTCAGTGCCGCACAGAACCCTTGCTTTCCATTACCTCCAACATGAATTCCAATCACTTTTCCTGTACTAGTAACCACTCCACCACACTGGCCGGCTTTGGTTGGGAAGTTGTACATCATTGTTCTGTGTGTTGGTTTTCCACTCAGATTCAGGAAGCCATAAAACTGGACATCACCCACTGGAACAAACATTGATGGCATCTGCTCTGTGTTGATGATGAGTGTAGCATCCATACAGTGTTCAAATGATTCAGGGATGAATTTAGTAATGTCTCTAAATTTCTCATTCATGTCCAATGTGACTAAGGTTAATTCCAAGTTTACTTGCTGCTCATCAACTAGTTCAACCGCATCTAGGACTGTCACTTGTTTTCCTTCTAGCCAGATGGTCTTGCCAGGTTTTGCATGCCTTGGGAGCACTGCAAGCCTGTCTCTAACACCAAGCATGGTAAAGTGTCCCTCTTCAGTTTGCACTTTTCTGATGTTCTTTTTAAGTAGTGAGATGGCAAAGTCTAAGCCTGGCCCTTGTGCTACTGCTGTTCTTAAGACTGGTTTCTTCACTGCCGTCTTGGGCATTCCGGAGTAAGCACCTTGGAATCCAGCGAACAGCCTGTAGATGACATACACCATAGATACAACAGCCAGAATGGTAGTGATGGACTGGATTAGTGCAATTGCTTTATTGTATTGTCTCTCTAAATTTGTTGGTACCTCGGGGATGATCCACCCTTTTTCCTTGCAGTATTCTCTCACTTCTTCATTGTCAACACTTCTCAAGAGGTCGGCAATAGCGTCTGGGGCTGGAGTGTCCAAAGAAATGGTGAGAGGTTTAAACTTTGGTGGGCCTTGGAATAATGCCTCAATTGTATTTCCAACACTGTTTCTGTTGTTGTATTCTCTGATAAGTTCTGAGACAACTGAATCTAAACCGTATCTCACCTTAGATTTCCTATCTTTTAACTGAATAGCTTTTCCACAAACTAGAGGGCTACACTTCTTAAAGTTAGCTGTGTTGTTCTCAGAGCACAGTCTGGCTGCTCTCGAGGCATCCAACTTTCCATTCTCAAGTCTGTAAGATTCAGGGACCTCAATGTCACAGTCCATGTAAAAGCGGCGTCTGATTGCTTCGCTGTCTGAAACAGTGGGGACTATGATATTGCTAGAATTCGTGGAAGCAATGACAAACTTTGATGTGAAGGGCAGACCCTTCTCTTCTAGTGATGCCATAGGTGGTATAAACTCAACAGTAGAAACCATTTGACAAAACAAGGAGATGTCTTTCCCGTCTGGGTTCTGGCACAGGTCATCCATCACAGTGACAACTTGTTGACGGTAACCATCGAAGTGGTCAGGGTCAGGTGGTAGGGAGTATACGCTAGAGTGGTATTTCTCAGCAATAGCCCTAGCAATGATGCCTGTAGCAAGAGATTTTCCTGTGCCTGGAGCACCACGGATGATCAAACATACAGGTTCAATCCGTTGTTTGTTCTTGAACTGCATGTAGTTGTTGACTCTGCGCTCCAATGTCGCAATTCTGCGTGCTTCAGAGGCATACAAAGGTTGGTATTTCCTGCAATGGATGGCAAGGTACTGCACATTCCCGAAGAGAGCTTCTAGGTCGTCCTGGCTAGCTGCTGCTTGTTCTAAGTTGCTAACCTGGTTCTCCAACAAGGGCAGTTGTTTGAGATTGTTAAGGAACTCTACCTTTTCTCTTGCAATAGGTATGATCTTTTCTCTTATCCAATCAATGAACTTGCTAATTTTGTTCGCAATCCATTCAAGGCCACGAGCTGCGTTGGCCATGTCATTGAATTTCTTGAGCCAAGAGTCAGATTGTTTTTGGGCGATGGGGATGCCTAGAATTGATGCGACCTTTGTTTTAAGCCATCTCCATGGACTACCTGTACAACCAATCAGTGCCAATGTTGCTGTGACAGTAACCAGATCGTACTCACTCCTCACAATTATGACCAGAGCGGATATCAACTTGACCAGGTTCTTCAGGATTTTCTCTACTACACCTTCTGATCCAACGAGTGTATCTTTGATGTTCTGGACCTCTCTGGAGATTGACTCGGTGAAACCGGTTCCGAAAGCGTCGCCCAAGCCCTTAATGTAGTCAGTGACACCCTGTTCCATCACTTCATCCTCTAGCCAAAGGAGGTCTCTCAGGTCAGCAAAACCCACCAACCCATCACCGCCCATGGTAACTAAGCCAATCACACCATGGGGGCACCTAAGGATGCCACCACAATCACCTGCTACAGCGATCCCATTTGCTAATAGTACATGTGATTGGTATCTTTCAGGGTAGTACTCGTTTGCTTGGACGTGCACAAGACCAGGGCCCTGGAAGGAAACTGGGTAATGTTTGTTTGCTGATTTGCAGAAATACACTCCTGTGTTGCAGTTGCACCTGGCGATCTTGTCACACCCATGCCCAGTGGTTCTGGAAACAAGAATGTCTCTCTGATAGTCCTCCCATTCAAGGTTGTCCCAATCATTCTCAGTAGCCAGGTGTCTGTTGACAATCCTGTAATTACACACATACACAGCACCACTCTGCTGACCAAAGGCTCCAGTTGTGGTTATGTTAGCCCTGTTTACAGCCATGTGCCTGATATTATTGCCATTAAAGTTTGGGTAGTTCTTCAACACATACGGCTGGCTTCTCATTGGTCTAGGGACCCATGCCCTAACGTGTTTAATTCTCATGTAAATTCTGACAGTCAATTTGGTTGTGACATTCTCAGACCCCACCACTCTAAAAGCAAAGGTGCCAAAAAGATTGTTAGGACTGATCCCATAATTCACATCACCAGATGCAGGGTGTGTACCGAATGTGGGGTACCCATCATAGAACCATTGATAAGCTGAAGCTGGAGACATGAAAGGAACAGAGACCTGAGCTGGAGGGTCAGATGCCTTGACGAACACAGAGGGGTTTGTGGCAGATTGCCACTCAAAAGAGTCCCTTGCAGTTGGGGCAGGAGCACCTGGGGGAATATACATGTACTGAACCACCACATTGGGCCCTTGGCCTGTTGAGTCGGTACAAACAAAAGTGAACTCAGAGTCAAACCTCATGTATGTGAAAATTTCCAGCTTCCTCCGCTGTTGTACATAGCCCATTATGTCAATTGGCCAGTTGGTAAAACCATTTGTTGTGCTCTCTGATGTGAGTAGAGTGGCCATCCCAACAAGGGCTGCCCTGCCAAAGAAGTTTTCCAGACTCGTTTCAGCAACACTGTGGTGGTTGTGAACACACCTTGTCTCTATCATAGACTCATCAGAGGTAACTGATGTTGCACCCGTCTCAGCTGCCTGTAGCGCTGGTGCAGACCCTGTCAATAAGCTGTGTGAGCTTGCACTGGTGTCAGCGCCGGTGCTAGTAGAGGCGCCCTCAGTGTTGGTAAGAACTTTGTGTGCTGTAGCATTGATGTGAGTTTTTAGCATATCCTTGATATCACCTTGCAACACTGCAGTTTGAGAGATTTCGTCAGTGTCTTTACACAGCCGCATGGTGAAATTTGGTTGAGCAGCGCCCAGAGCTATGAGGTAAGCACTGGTTGGAGCACCTGCTGGAACAACAAAGTTTGTTTGGTACCAAATGGTGACAATACCTGCAGTGTAATAATCAAAGTAGGTTCCTGACGCATTCGTCCTAAAATGCGTGTTGCTAATCCAAGGAATCACCAATGTAACGGATGACTGAAGACCAAAGTCCCAGATAACATGGGTGCCAAGCATTGCCACAGCTCTACTTGTAGGCTGCACTCCACCAGGAGGTGTGTAAGCTATCAAGAGTTTTCCAGTGGCCATAAAACTGCCTGTAAACATGAAGGTAATTTCTAATGAACCTGACCATTGAGTGTAATATCTGCACAGTTGACCCACCATAGTGGACTGCCATGGACCATCTCGGCCTGGATCCACTCTAAAGGAGGCACATAGCTGGTCGACCTCACTCTGAACAGACACTGGTATCAAAAGTCTTTCCATTTGAGATGCACTCTCCACATTGTTTACTTCAAGTATGCTTTCAATTTGACACAGTTGTAGCAAGTTGTTTACTTCACCTGGAATGTGAATCAAGGGGGTTGGGTGGAAGCCAGGAAGTATGGGTGCTGAAACACCATCATCTGTGGTAAGAAATTGGTTGCTGCCAGGTTTCAACTCTACTGGCAAGCCCTGAGTAACTGCATTCCTCAGACCGGCAAACTCAGCACACAGTGGTGCAATGGTGACTGTTATTGGCACAGCCGTTGTGGCTCCATCACTATACGCTAGTGGGGCAACGGGAATAACAAACAAGCCAAAGTTGCAGTGATTTAGGGCCGAATCATAAGGCACTGCATTCACATAGGGCATGATTATGGTGGCACAATTATTGGTCCTGAGGTTAATCCATTGGTGAGGGGCAACAAGCAATTGAGAGAAAGCTATCCCTGAATCAAGGACATAAGGTATAGCAAGTTCCTTACCGTTTTTGCCTGGCTGAGCTGCTGCATAAGATGGGTGCCTTGCAGTGGCAGGGTCAGTTGCGCTGTCAGAGCGGGCCACAGTGAATTCTGGGATAACAGCGACTAACAAGGCCCCCTGGTGGAACTTGCTCGCATTACATTGTACATGTATGCAGAAACCTGATCTGTATAGGTAGTGGAACTGTGCATTCTGCCCGAAAACACCTGTCTCTGTTAACACATCGGGGAATTTCCAGTACCATCCCTTGGAGGTTTTTTCCCATAATTTAGCACTTAGGGTGTAAAACCTGTTCACTGATACATCTGGTTTAGATGGCTTGTCCACAGCTGTTGCATCTGTGTTTGAGCAAAATTCAGGCCATTCACCATAGCCTACTGTTATGTTGGCAGCTTCCTGGGTTGTGATGGTGGAATTACCTAGAGTAAGTTGGGCCACTCTATCGCTGTAACCACACGCTTCAGCTGAGGGGGATTTAAGAGGCACAGAAGACTCCTTTATCATATCCACTACAGGTTGAGTAAACTTAGATGGGTCCTGACTGAAGTCTTGTTTAGTTGCCGAAGCAGCATAAGATTCTTTGTAATAATTTATGGTGGTGTAATTGATGGTGGAACCACCAGTCGCCATGTTGGCATTTTCGTGAGAGCCAGTTTTCTGAGTGGAAACTTGGGCACCCATAATGTTGTTGGTAAATGATAACTGCTTGGTATCAAGAGGTGAATCACACAAAAGATGTATCCGGATGGCCAATCCAATCGCTATATGATGACAACTCTAGATTGTCACCATAAGCAGCCAAGGTAAATAAAACAGGAAACACGGACACCCAAAGTAGTCGGTTCCGCCACAGAATTACTCGTTACGACCACAACACCACTGGATTGTAGTGCATGGCTCCGTGGTTAGGATTAGCCGCATTCAGGGGCCGGAGGACTACTACCTAGCTCAATAGGCTCTTCGCACCATGTCATGAATCAAGCGTCCTGCGAGTGAGACTCGCAGGCAGGCCGCCAACGCAGCCACCGACACGGTCGCCCGTGGGGAATTCGGTGACTCATCGACCTGAACTACACTGGGGTTGTGCTGAGCGTAACACTCGAGACATTCAATGGTGGTACTAGGCTTCTCGAAGTAGGTAGCCGGATAACGAACGTTTTCCCTTTCGGCCGTGGGCACAGCCTATTGGTACTAAGTCCGGGGAAACAGAAGTGCTTGACTAAAAACCCACCTGGGTTGGTGGATTTGCTAATTGTCGTTTGTGCTTTCTTCTAACGTTACGNNNNNNNNNNNNNNNNNNNNNNNNNNNNNNNNNNNNNNNNNNNNNNNNNNNNNNNNNNNNNNNNNNNNNNNNNNNNNNNNNNNNNNNNNNNNNNNNNNNNNNNNNNNNNNNNNNNNNNNNNNNNNNNNNNNNNNNNNNNNNNNNNNNNNNNNNNNNNNNNNNNNNNNNNNNNNNNNNNNNNNNNNNNNNNNNNNNNNNNNNATAGCTTAGGGTAATTGTCACACGCCAGCTTTTACAAGCCCAGAACTGGCGTGATCAGCCGAATTGGTTCAAATTAGTCAATTCAGTTTCAAATTTAGAAAGATTCAAGCCGAATTCTCCTCAGATTGTCATACTGAGGAATTGACAGCACCTTGCCAATTGGTACTGTTCTGATCTTTTCAACAAATTCATTGTACTCCTCCCTCCCAGCGTGCCAAGCCAAGAGACACAGCGAACGCACGTGATCTTGAGTGTTGCGCGCATCCTTAGTCCAGCGAATGGACTCGTGGATCTCTGACATGGGCATGACAGGGTGGATCAAGAATGGAAATTGTTCATCTGGTTTGAAACTTCTTTTCAAGAATGTTGCATTTTCCCAAGTGACCTCATTAAAGCAAGAAGATTTGTCTGCAGGTGTCATAACCAAACCATATTCCCTACCAGTCCTTGCAAGTTCTGCACAATCAATTGGGAATGGGTAACTAGCTAACACATCATCTCCATAGGCAATCATGTTCAATTCATCCAAATCAATGCCCTTGAATGTTCTAATCAGCAAGGTCCTGATGATAATGTTGTTGATCATGCTATTGAAGATACTGGTTCCAGAGCAGCCTGAGGGCATGCCACCAACCACGCAGTATGTTTTGTTGCGATAGATGTGGTGAGAATGATTTATGCCCTCGATGAGGCTAATAGCCTCATCATCATAGCCTAGATCTTTCAAAACTATTTCTAGTGCTCTGAACCATGCTGGACTTAAGCTAGCGTCATAGCCGGTGTAATCAAAAGCAAACAAGCTGCCTGGGAGAAGGATGGGGATCTTGCTCCAGAAGGTGTCAGGGTTTGCTCCTACTGCAGAGCCTGTGATGGTGCCTGGATTCTCGTGGAACTTTTCAAACAGGTGTCCAAAACACATTCTCATATACACTGAATCATTGAGACTTGATGCCTCAATCAGTCTAGACTTCCCCTTCTTCACTTTTTCTCTGCTCCTCAGTTCATCCTTGATGTATGTAGAAAAGGGTAGATCCAATCCATATTTATCCATGTAATATTTCATCTTGGTGACATCTCTAGTGGTAGGGTCCAAAATCTGCCTCTTCTTGATGCCCAAAGCATTGTAGGGGTATCCTGCACTGGTACTAAGGTCAATTGCTTCTAAGTTCTCAGTCCCATAGCAGGCATCTTCCATGCTCATCCTACTGGTGTCAATGTTCAGTTGCTTTAGTTGGTTTGAGTAATGTTTGGCTGCTTGGATGATGTACTCATCTGGTTCATGGATAGCATTGCCAATATATTTACTGAACAGGGCTTCCTCAAAATCAACTTCCAACCTTGGGTCCTTTGCACTAAGTGCTGCAGGCTCCTTCTTACCCTCAAACACATCATGAAACACGCTGGGTTCAAGTTTGGTCTGGGTTGGACCATTGATATTGTAGCGGCCAGTCTCTTTGTTAGATTTCATCCATTGGATCTCACCTTGCTCTGTAGCAAAGTAGCTTCTCTTCAATGCCGCACAGAACCCTTGCTTTCCATTACCTCCAACATGAATTCCAATCACTTTCCCTGTACTAGTAACCACTCCACCACACTGACCAGCTTTGGTTGGGAAATTGTACATCATTGTCCTGTGCGTTGGTTTTCCACTCAAATTCAGGAAGCCATAAAACTGAACATCTCCTACTGGGACAAACATTGATGGCATCTGCTCCGTATTGATAATCAGGGTGGCATCCATACAGTGTTCAAAAGACTCAGGAATAAATTTAGTGATGTCTCTGAATTTCTCATTCATGTCTAATGTTACCAGGGTCAATTCCAAATTCACCTGCTGTTCATCAACTAGTTCAACTGCATCTAATACAGTGACCTGTTTGCCTTCCATCCAGATGGTCTTGCCTGGTTTTGCATGTCTTGGTAGCACTGCAAGTCTGTCTCTAACACCAAGCATAGTGAAGTGTCCCTCTTCAGTCTGCACCTTTCTGATGTTCTTTTTGAGGAGTGAGATGGCAAAGTCTAAGCCTGGACCCTGTGCTACTGCTGTTCTCAAGACTGGTTTCTTCACTGCTGTTTTGGGCATTCCAGAGTAAGCACCCTGAAATCCAGCAAACAACCTATAGATGACATACACCATAGATACTACAGCCAGAATGGTAGTGATAGACTGGATCAGTGCGATTGCCCTGTTGTAGTGTCTTTCAAGATTGGTTGGTACATCAGGGATTATCCACCCCTTCTCCTTGCAATACTCTCTGATTTCCTCGTTGTCTACACTTCTCAGAAGATCTGCAATAGCATCTGGGGCTGGTGTGTCTAAAGAGATTGTGAGGGGCTTGAATTTTGGTGGACCTTGGAACAGTGCCTCAATGGTGTTTCCAACAGACATTCTGTTGTTGTACTCTCTGATAAGTTCCGAGACAACTGAATCCAGACTGTATCTCACCTTGGATTTTCTGTCTCTTAACTGAATAGCTTTACCACAGACCAGTGGGCTACATCTCTTGAAATTGGCAGTGTTGTTCTCTGAACACAATTTTGCTGCTCTGCCTGCATCTAACTTACCACTATCTAACCTGAAACTGTCTGGGACTTCAATATCACAATCCATGTAGAATCTTCTCCTGATGGCCTCTGAATCAGACACAGTTGGCACAATTATGTTGCCAGCATTAGTGGATGCAATGACAAATTTTGAGTTGAATGCAATGCCCTTTTCCTCCAGTGAAGCCATTGGTGGTATGAACTCAACTGTAGAGACCATTTGACAAAAGAGTGAGATGTCCTTCCCATCAGGGTTTTGACACAAATCATCCATAACTGTAACCACCTGTTGCTTGTAACCATCGAAATGGTCAGGGTCTGGTGGTAGAGAGTACACACTGGAGTTAAATTTTTCAGCAATGGCCCTGGCAATAATGCTGGTTGCTAATGATTTACCTGTTCCTGGGGAGCCTCTGATGATCAGACATACAGGTTCAATACGTTGTTTGCCCTTGAACTGCATGTAATTGACCATTCTCTTCTCCATTGAGAAGACCCTCTTGGCTTCAGCTGCATAGAGCGGTTGGAATTTCCTGCAATTGATTGCTAAGTACTGTACATTACCAAACAGCTGCTCCAGGCTCTCCTGGCTTGCAGCAGCTTGTTCTAAGTTGTTGATCTGGTTTTCCAACAAGGGAAGTTGCTTGAGGTTGTTGATAAATTCAGCCTTCTCTCTAGCAATAGGTAAGATCTTTTCTCTAATCCAATCTATGAACTTACTAATCTTGTTGGCGATCCACTCAAGACCGCGGGCTGCATTTGCCATATCATTGAACTTCTTCAACCAGGAGTCAGACTGCTTCTGAGCGATTGGTATACCCAGGATGGAGGCAACTTTGGTTTTGAGCCACCTCCATGGACTACCTGTGCAACCTATTAATGCAAGTGTTGCAGTGACTGTAACCAGGTCGTATTCACTCCTCACAATGATCACCAATGCTGAAATCAACTTCACCAAATTCTTAAGGATTTTCTCAACTATGCCTTCTGATCCAACAAGCGAGTCTTTAATATTCTGCACTTCTCTAGCGATGGATTCTGTAAAACCACTTCCAAAAGCATCGCCCAAGCCCTTGATGTAGTCAGTGACACCTTGCTCCATTACTTCATCCTCTAGCCAAAGGAGGTCTCTCAAGTCAGCGAAGCCCACTAATCCATCACCACCCATAGTGACCAAGCCAATCACACCATGGGGACACCTAAGAATGCCACCACAATCACCTGCCACAGCAATCCCATTTGCCAATAGTACATGTGATTGGTATCTTTCAGGGTAATATTCATTTGCTTGGACATGTACAAAACCAGGGCCCTGGAAGGAAACCGGGTAATGCTTGTTTGCTGATTTGCAGAAGTACACTCCTGTGTTACAGTTGCATCTGGCAATTTTGTCACACCCATGCGCACTTGTTCTGGAAACAAGGATGTCTCTCTGGTAATCTTCCCATTCAAGATTGTCCCAATCATTCTTGGTGGCCAGATGTCTGTTAACAATTCTGTAGTTGCAAACATATGCAGCGCCACTCTGTTGACCAAAAGTCCCAGTTGTAGTTATGCTTGCCCTATCCTTAGCCATGTGTCTGATGTTATTGCCATCGAAATTTGGGTAGTTCTTTAATATGTATGGCTGACTTCTCATTGGTCTAGGGACCCATGCCTTAACATGTTTGATTCTCATGTAAATTCTGACAGTTAGTTTGGTTGTGACATTCTCAGATCCTACTACTCTAAAAGCAAAAGTACCAAATAGATTGTTGGGACTGATTCCATAGTTCACATCACCAGATGTAGGGTGTTGACCGAATGTAGGGTACCCATCATAAAACCACTGGTAAGCTGAGGCTGGTGACATGAAAGGAACAGAAACCTGAGCTGGGGGGTCGGATGCCTTGACAAACACAGAGGGGTTTGTGGCAGATTGCCACTCAAAAGAGTCCCTTGCAGTTGGTGCAGGAGCACCTGGGGGAATGTACATGTATTGAACCACCACATTGGGCCCTTGGCCTGTCGAGTCAGTACAAACGAAGGTGAACTCAGAGTCAAATCTCATGTATGTGAAAATTTCCAGCTTCCTCCGCTGTTGCACATAGCCCATTATGTCAATTGGCCAATTGGTAAAACCATTTGCTGTGCTCTCAGATGTGAGTAGAGTAGCCATTCCAACAAGAGCTGCCCTGCCGAAGAAATTTTCTAGACTGGTTTCAGCAACACTGTGGTGGTTGTGAACACACCTTGTCTCTATCATAGACTCATCAGAGGTGACCGATGTTGCACCTGTCTCAGCTGCCTGCAAGGCTGGTGCAGATCCTGTTAAAAGGCTGTGTGAGCTTGCACTAGTGTCAGCGCCGGTACTGGTGGAGGCACCCTCGGTGTTGGCAAGAACTTTGTGTGTTGTAGCATTAATGTGGGTTTCTAGCATGTCCTTAATATCACCCTGCAGCACCGCAGTTTGGGAGATTTCATCAGTATCCTTACACAGCCGCATGGTGAAGTTTGGTTGGGCAGCACCCAGGGCTATAAGGTATGCGCTAGTTGGAGCGCCTGCTGGGACAACGAAGTTTGTTTGATACCAAATGGTGACAATACCTGCAGTGTAATAGTCAAAGTAGGTTCCTGACGCATTTGTCCTAAAATGCGTATTGCTAATCCAAGGAATGACCAATGTTATGGATGACTGAAGACCAAAGTCCCAGACGACGTGGGTGCCAAGCATTGCCACAGATCTACTTGGAGGCTGCGTTCCACCTGGAGGTGTGTAAGCTATCAAGAGTTTTCCAGTGGCCATAAAGCTACCTGTAAACATGAAGGTGACTTCCAGTGAACCTGACCACTGGGTGTAATATCTACACAGTTGACCCACCATAGTGGACTGCCATGGGCCATCTCGACCTGGATCCACTCTAAAGGAGGCACATAGCTGGTCGACCTCACTCTGAACAGACACTGGTATCAAAAGTCTTTGCATCTGGGATGCACTGCTCACATTGTTCACTTCAAGTATACTTTCAACTTGACACAGTTGTAGCAAATTGTTTACTTCACCTGGGATGTGAATCAAGGGGGTTGGGTGGAAGCCAGGAAGTATGGGTGCTGCAACACCATCATCTGTGGTGAGAAATTGGTTACTGCCAGGTTTTAACTCCACTGGTAAGCCCTGTGTAACAGCATTCCTCAAACCGGCAAACTCAGCGCAGAGTGGCGCAATGGTGACTGTTATGGGTACAGCTGTTGTGGCCCCATCACTGTAAGCTAGTGGGGCAACAGGAACAACAAACAAGCCAAAGTTGCAATGGTTTAGGGCTGAATCATAAGGTACTGCATTCACATAAGGCATGATTATGGTGGCACAATTATTTGTTCTGAGATTGATCCACTGATGGGGAGCAACAAGTAGCTGGGAAAAGGCTACCCCAGAGTCCAATACATAAGGGAAGGCCAATTCCTTACCACTGGGTCCAGGTTGTGTGGCATTGTACGAGGGGTGTTTCGCACTACCTGGAGTGTTGGTTGCATCACTCCTTCCATTAGTGTACTCAGGTAAACACGCCACTAGGAGGGTTCCCTGATGGAACTTACTTGCATTGCATTGTACATGGATGACAAAGCCTGATCTATATAAGTAGTGAAACTGTGCATTCTGGCCAAAAACACCTGTCTCGGTCAGGACATCAGGAAATTTCCAGTACCACCCCTTGCTGTTTGATTGCCACAATTTTGCTGATAGTGTATAAAATCTATTAACCGAAACATCTGGTCTAGTTGGCTTGTCAACGGCAGTAGCATCTGAATCACTACAGTATTCGGGCCACTCGCCGTATCCCACAATCACATTGGCGGCCTCTTGTGTGGTGATGGTGGAGTTCCCAACTGTCATCTGGCAGACCCTGTCACTGTAACCACACGCCTCTGCTGAAGGAGATTTGAGTGGTACTGCTGATTCTTTAAGGACATCTACCACTGGTTGGGTAAATTTGCTGGGGTCTTGACTAAAATCCTGCTTGTTAGCCGATGCAGCGTAGGAATCCTTGTAGTAGTTTATGGTGGTGTAGTGGATGGTGGATCCACCTGTAGCCACGTTGGTGTTCTCGTGGGTTCCAGATTGCTGAGTGGAAACTTGAGCTCCCATGATGATGTTGTAAGTAAATGTATTTGCTTTGAAGGCAGGGAAAAATCACACAAGTAATATATCCGGATGGCCAATCCAATCGCTATATGATGACAACTCTAGATTGTCACCATAAGCAGCCAAGGTAAATAAAACAGGAAACACGGACACCCAAAGTAGTCGGTTCCGCCACAGAATTACTCGTTACGACCACAACGTCACTGGATTGTGCCGCATGGCTCCGTGGTTAGGATTAGCCGCATTCAGGGGCCGGAGGACTACTACCTAGCTCAATAGGCTCTTCGCACCATGTCATGAATCAAGCGTCCTGCGAGTGGAACTCGCAGGCAGGCCGCCAACGCAGCCACCGACACGGTCGCCCGTGGGGAATTCGGTGACTCATCGGCCTGAACTACACTGGGGTTGTGCTGAACGTAACACTTGAGACATTCAATGATGGTACTAGGCTTCTCGAAGTAGGTAGCCGGGTAACGAACGTTTTCCCCTTCAGCCGTGGGTACAGCCTATTGGTACTAGGTCCGGGGAAACAGAAGTGCTTGACGAAGATCCGCCTGGTTTGGCGAATCTGCTATTTGTCATTGGTGCTTACTTCTAACGTTACGGGGGAGGGGAGATAAAACAGGCATACAAAGGTACCGTAATACCAGAGTACTATCCTCACGTATCCCCYDTBCGTGGGTATATNNNNNNNNNNNNNNNNNNNNNNNNNNNNNNNNNNNNNNNNNNNNNNNNNNNNNNNNNNNNNNNNNNNNNNNNNNNNNNNNNNNNNNNNNNNNNNNNNNNNNNNNNNNNNNNNNNNNNNNNNNNNNNNNNNNNNNNNNNNNNNNNNNNNNNNNNNNNNNNNNNNNNNNNNNNNNNNNNNNNNNNNNNNNNNNNNNNNNNNNNNNNNNNNNNNNNNNNNNNNNNNNNNNNNNNNNNNNNNNNNNNNNNNNNNNNNNNNNNNNNNATATATTTTTGTGTGAATCACTCTTTGCTCTTTAGCATTTGCAATACTTCATAGTTTCATCATGGGAGCTCAAGTTTCCACTCAACAATCTGGAACCCACGAGAACACCAACGTGGCTACAGGTGGATCCACCATCCATTACACCACTATTAACTATTACAAGGACTCCTACGCTGCATCAGCTAATAAGCAAGACTTCAGCCAGGACCCAAGTAAGTTCACTCAACCAGTGGTTGATGTTTTAAAGGAATCATCAGTGCCTCTCAAGTCTCCTTCAGCAGAAGCATGTGGTTACAGCGACAGGGTTTGCCAAATGACAGTTGGAAATTCCACCATTACTACGCAGGAGGCTGCTAATGTGATTGTAGGATATGGCGAATGGCCTGAGTACTGTAGTGATTCAGACGCCACCGCTGTTGATAAACCAACTAGACCAGATGTCTCGGTTAATAGATTTTACACTCTGTCAGCAAAATTGTGGCAATCTAACAGTAAGGGATGGTATTGGAAATTTCCTGATGTTCTAACTGAGACAGGTGTTTTTGGCCAGAATGCGCAGTTCCATTACTTATATAGGTCAGGCTTCGCCATTCATGTGCAGTGCAATGCAAGCAAGTTTCACCAAGGAACTCTCCTGGTGGCATGTTTACCAGAATACACCAATGGAAGAAGTGATGCAGCCAACACACCTAACTCCGCCAAGCACCCATCATACGTTGCCACGCAACCTGGACCCAACGGCAAAGAGTTGGCCTTCCCCTATGTATTGGATTCTGGAGTGGCTTTCTCCCAGCTACTTGTCGCTCCTCACCAGTGGATCAACCTCAGGACAAACAATTGTGCCACCATTATTATGCCTTATGTGAATGCAGTTCCTTATGACTCAGCCCTAAATCACTGCAACTTTGGTCTGTTTGTTGTTCCTGTTGCCCCATTGGCGTACAGCGATGGAGCCACAACGGCTGTGCCCATAACAGTTACCATTGCACCACTTTGTGCTGAGTTTGCTGGCCTAAGGAATGCTGTCACACAGGGTTTGCCAGTGGAGTTGAAGCCTGGCAGTAACCAGTTCCTTACTACAGATGATGGTGTTGCGGCACCCATACTCCCTGGCTTCCACCCAANNNNNNNNNNNNNNNNNNNNNNNNNNNNNNNNNNNNNNNNNNNNNNNNNNNNNNNNNNNNNNNNNNNNNNNNNNNNNNNNNNNNNNNNNNNNNNNNNNNNNNNNNNNNNNNNNNNNNNNNNNNNNNNNNNNNNNNNNNNNNNNNNNNNNNNNNNNNNNNNNNNNNNNNNNNNNNNNNNNNNNNNNNNNNNNNNNNNNNNNNNNNNNNNNNNNNNNNNNNNNNNNNNNNNNNNNNNNNNNNNNNNNNNNNNNNNNNNNNNNNNCCCTTCAGCAGAGGCGTGTGGTTACAGCGACAGAGTCTGCCAAATGACAGTAGGAAATTCCACCATTACCACACAGGAGGCTGCTAATGTGATTGTAGGGTATGGCGAGTGGCCCGAGTACTGTAGTGATTCAGATGCCACTGCTGTCGACAAACCAACTAGACCAGATGTTTCGGTTAACAGATTTTACACACTATCAGCAAAATTGTGGCAATCAAACAGCAAGGGGTGGTATTGGAAATTTCCTGATGTCTTAACTGAGACAGGTGTTTTTGGCCAGAATGCACAGTTTCACTACTTATACAGATCAGGCTTTGCTGTCCACGTACAATGCAATGCAAGCAAGTTTCACCAGGGAACCCTCCTGGTGGCATGTTTACCTGAATACACCAATGGGAGGAGTGATGCAACTAATACACCCGGTTCTGCAAAGCACCCATCGTATAATGCCACTCAACCTGGACCCAGTGGTAAAGAATTGGCCTTTCCCTATGTGTTAGATTCTGGGATAGCTTTCTCTCAATTGCTTGTTGCCCCTCACCAATGGATTAACCTCAGGACCAATAATTGTGCCACCATAATCATGCCCTATGTGAATGCAGTGCCTTATGATTCGGCCCTAAATCACTGCAACTTTGGCTTGTTTGTTATTCCCGTTGCCCCACTAGCGTATAGTGATGGAGCCACAACGGCTGTGCCAATAACAGTCACCATTGCACCACTGTGTGCTGAGTTTGCCGGTCTGAGGAATGCAGTTACTCAGGGCTTGCCAGTAGAGTTGAAACCTGGCAGCAACCAATTTCTTACCACAGATGATGGTGTTTCAGCACCCATACTTCCTGGCTTCCACCCAACCCCCTTGATTCACATTCCAGGTGAAGTAAACAACTTGCTACAACTGTGTCAAATTGAAAGCATACTTGAAGTAAACAATGTGGAGAGTGCATCTCAAATGGAAAGACTTTTGATACCAGTGTCTGTTCAGAGTGAGGTCGACCAGCTATGTGCCTCCTTTAGAGTGGATCCAGGCCGAGATGGTCCATGGCAGTCCACTATGGTGGGTCAACTGTGCAGATATTACACTCAATGGTCAGGTTCATTAGAAATTACCTTCATGTTTACAGGCAGTTTTATGGCCACTGGAAAACTCTTGATAGCTTACACACCTCCTGGTGGAGTGCAGCCTACAAGTAGAGCTGTGGCAATGCTTGGCACCCATGTTATCTGGGACTTTGGTCTTCAGTCATCCGTTACATTGGTGATTCCTTGGATTAGCAACACGCATTTTAGGACGAATGCGTCAGGAACCTACTTTGATTATTACACTGCAGGTATTGTCACCATTTGGTACCAAACAAACTTTGTTGTTCCAGCAGGTGCTCCAACCAGTGCTTACCTCATAGCTCTGGGCGCTGCTCAACCAAATTTCACCATGCGGCTGTGTAAAGACACTGACGAAATCTCTCAAACTGCAGTGTTGCAAGGTGATATCAAGGATATGCTAAAAACTCACATCAATGCTACAGCACGATATCTTCTTACCAACACTGAGGGCGCCTCTACNNNNNNNNNNNNNNNNNNNNNNNNNNNNNNNNNNNNNNNNNNNNNNNNNNNNNNNNNNNNNNNNNNNNNNNNNNNNNNNNNNNNNNNNNNNNNNNNNNNNNNNNNNNNNNNNNNNNNNNNNNNNNNNNGAGGATAACGGGTTGGGTGGAAGCCAGGAAGTATGGGTGCTGAAACACCATCATCTGTGGTAAGAAATTGGTTGCTGCCAGGTTTCAACTCTACTGGCAAGCCCTGAGTAACTGCATTCCTCAGACCGGCAAACTCAGCACACAGTGGTGCAATGGTGACTGTTATTGGCACAGCCGTTGTGGCTCCATCACTATACGCTAGTGGGGCAACGGGAATAACAAACAAGCCAAAGTTGCAGTGATTTAGGGCCGAATCATAAGGCACTGCATTCACATAGGGCATGATTATGGTGGCACAATTATTGGTCCTGAGGTTAATCCATTGGTGAGGGGCAACAAGCAATTGAGAGAAAGCTATCCCAGAATCTAACACATAGGGAAAGGCCAATTCTTTACCACTGGGTCCAGGTTGAGTGGCATTATACGATGGGTGCTTTGCAGAACCGGGTGTATTAGTTGCATCACTCCTCCCATTGGTGTATTCAGGTAAACATGCCACCAGGAGGGTTCCCTGGTGAAACTTGCTTGCATTGCATTGTACGTGGACAGCAAAGCCTGATCTGTATAAGTAGTGAAACTGTGCATTCTGGCCAAAAACACCTGTCTCAGTTAAGACATCAGGAAATTTCCAATACCACCCCTTGCTGTTTGATTGCCACAATTTTGCTGATAGTGTGTAAAATCTGTTAACCGAAACATCTGGTCTAGTTGGTTTGTCGACAGCAGTGGCATCTGAATCACTACAGTACTCGGGCCACTCGCCATACCCTACAATCACATTAGCAGCCTCCTGTGTGGTAATGGTGGAATTTCCAACTGTCATTTGGCAGACTCTGTCGCTGTAACCACACGCCTCTGCTGAAGGAGATTTAAGTGGTACTGATGATTCCTTGAGAACATCAACTACTGGTTGGGTAAACTTGCTCGGATCCTGACTGAAGTCTTGCTTGTTAGCCGAAGCAGCGTAGGAATCCTTGTAATAGTTTATGGTGGTGTAGTGAATGGTAGATCCACCTGTGGCCACATTGGTGTTTTCGTGGGTTCCAGATTGTTGGGTAGACACTTGAGCTCCCATGATGAAACTATGAAGTATTGCAAATGCTGAAGAGCAAAGAGTAATTCACACAAAAATATATCCGGATGGCCAATCCAATCGCTATATGATGACAACTCTAGATTGTCACCATAAGCAGCCAGGTANNNNNNNNNNNNNNNNNNNNNNNNNNNNNNNNNNNNNNNNNNNNNNNNNNNNNNNNNNNNNNNNNNNNNNNNNNNNNNNNNNNNNNNNNNNNNNNNNNNNNNNNNNNNNNNNNNNNNNNNNNNNNNNNNNNNNNNNNNNNNNNNNNNNNAAGTTGCYTGARSTYGBTAATAAATTCTGCCTTTTCTCTTGCAATAGGTATGATCTTTTCTCTTATCCAATCAATGAACTTGCTAATTTTGTTCGCAATCCATTCAAGGCCACGAGCTGCGTTGGCCATGTCATTGAATTTCTTGAGCCAAGAGTCAGATTGTTTTTGGGCGATGGGGATGCCTAGAATTGATGCGACCTTTGTTTTAAGCCATCTCCATGGACTACCTGTACAACCAATCAGTGCCAATGTTGCTGTGACAGTAACCAGATCGTACTCACTCCTCACAATTATGACCAGAGCGGATATCAACTTGACCAGGTTCTTCAGGATTTTCTCTACTACACCTTCTGATCCAACGAGTGTATCTTTGATGTTCTGGACCTCTCTGGAGATTGACTCGGTGAAACCGGTTCCGAAAGCGTCGCCCAAGCCCTTAATGTAGTCAGTGACACCCTGTTCCATCACTTCATCCTCTAGCCAAAGGAGGTCTCTCAGGTCAGCAAAACCCACCAACCCATCACCGCCCATGGTAACTAAGCCAATCACACCATGGGGGCACCTAAGGATGCCACCACAATCACCTGCTACAGCGATCCCATTTGCTAATAGTACATGTGATTGGTATCTTTCAGGGTAGTACTCGTTTGCTTGGACGTGCACAAGACCAGGGCCCTGGAAGGAAACTGGGTAATGTTTGTTTGCTGATTTGCAGAAATACACTCCTGTGTTGCAGTTGCACCTGGCGATCTTGTCACACCCATGCCCAGTGGTTCTGGAAACAAGAATGTCTCTCTGATAGTCCTCCCATTCAAGGTTGTCCCAATCATTCTCAGTAGCCAGGTGTCTGTTGACAATCCTGTAATTACACACATACACAGCACCACTCTGCTGACCAAAGGCTCCAGTTGTGGTTATGTTAGCCCTGTTTACAGCCATGTGCCTGATATTATTGCCATTAAAGTTTGGGTAGTTCTTCAACACATACGGCTGGCTTCTCATTGGTCTAGGGACCCATGCCCTAACGTGTTTAATTCTCATGTAAATTCTGACAGTCAATTTGGTTGTGACATTCTCAGACCCCACCACTCTAAAAGCAAAGGTGCCAAAAAGATTGTTAGGACTGATCCCATAATTCACATCACCAGATGCAGGGTGTGTACCGAATGTGGGGTACCCATCATAGAACCATTGATAAGCTGAAGCTGGAGACATGAAAGGAACAGAGACCTGAGCTGGAGGGTCAGATGCCTTGACGAACACAGAGGGGTTTGTGGCAGATTGCCACTCAAAAGAGTCCCTTGCAGTTGGGGCAGGAGCACCTGGGGGAATATACATGTACTGAACCACCACATTGGGCCCTTGGCCTGTTGAGTCGGTACAAACAAAAGTGAACTCAGAGTCAAACCTCATGTATGTGAAAATTTCCAGCTTCCTCCGCTGTTGTACATAGCCCATTATGTCAATTGGCCAGTTGGTAAAACCATTTGTTGTGCTCTCTGATGTGAGTAGAGTGGCCATCCCAACAAGGGCTGCCCTGCCAAAGAAGTTTTCCAGACTCGTTTCAGCAACACTGTGGTGGTTGTGAACACACCTTGTCTCTATCATAGACTCATCAGAGGTAACTGATGTTGCACCCGTCTCAGCTGCCTGTAGCGCTGGTGCAGACCCTGTCAATAAGCTGTGTGAGCTTGCACTGGTGTCAGCGCCGGTGCTAGTAGAGGCGCCCTCAGTGTTGGTAAGAACTTTGTGTGCTGTAGCATTGATGTGAGTTTTTAGCATATCCTTGATATCACCTTGCAACACTGCAGTTTGAGAGATTTCGTCAGTGTCTTTACACAGCCGCATGGTGAAATTTGGTTGAGCAGCGCCCAGAGCTATGAGGTAAGCACTGGTTGGAGCACCTGCTGGAACAACAAAGTTTGTTTGGTACCAAATGGTGACAATACCTGCAGTGTAATAATCAAAGTAGGTTCCTGACGCATTCGTCCTAAAATGCGTGTTGCTAATCCAAGGAATCACCAATGTAACGGATGACTGAAGACCAAAGTCCCAGATAACATGGGTGCCAAGCATTGCCACAGCTCTACTTGTAGGCTGCACTCCACCAGGAGGTGTGTAAGCTATCAAGAGTTTTCCAGTGGCCATAAAACTGCCTGTAAACATGAAGGTAATTTCTAATGAACCTGACCATTGAGTGTAATATCTGCACAGTTGACCCACCATAGTGGACTGCCATGGACCATCTCGGCCTGGATCCACTCTAAAGGAGGCACATAGCTGGTCGACCTCACTCTGAACAGACACTGGTATCAAAAGTCTTTCCATTTGAGATGCACTCTCCACATTGTTTACTTCAAGTATGCTTTCAATTTGACACAGTTGTAGCAAGTTGTTTACTTCACCTGGAATGTGAATCAAGGGGGTTGGGTGGAAGCCAGGAAGTATGGGTGCTGAAACACCATCATCTGTGGTAAGAAATTGGTTGCTGCCAGGTTTCAACTCTACTGGCAAGCCCTGAGTAACTGCATTCCTCAGACCGGCAAACTCAGCACACAGTGGTGCAATGGTGACTGTTATTGGCACAGCCGTTGTGGCTCCATCACTATACGCTAGTGGGGCAACGGGAATAACAAACAAGCCAAAGTTGCAGTGATTTAGGGCCGAATCATAAGGCACTGCATTCACATAGGGCATGATTATGGTGGCACAATTATTGGTCCTGAGGTTAATCCATTGGTGAGGGGCAACAAGCAATTGAGAGAAAGCTATCCCAGAATCTAACACATAGGGAAAGGCCAATTCTTTACCACTGGGTCCAGGTTGAGTGGCATTATACGATGGGTGCTTTGCAGAACCGGGTGTATTAGTTGCATCACTCCTCCCATTGGTGTATTCAGGTAAACATGCCACCAGGAGGGTTCCCTGGTGAAACTTGCTTGCATTGCATTGTACGTGGACAGCAAAGCCTGATCTGTATAAGTAGTGAAACTGTGCATTCTGGCCAAAAACACCTGTCTCAGTTAAGACATCAGGAAATTTCCAATACCACCCCTTGCTGTTTGATTGCCACAATTTTGCTGATAGTGTGTAAAATCTGTTAACCGAAACATCTGGTCTAGTTGGTTTGTCGACAGCAGTGGCATCTGAATCACTACAGTACTCGGGCCACTCGCCATACCCTACAATCACATTAGCAGCCTCCTGTGTGGTAATGGTGGAATTTCCAACTGTCATTTGGCAGACTCTGTCGCTGTAACCACACGCCTCTGCTGAAGGAGATTTAAGTGGTACTGATGATTCCTTGAGAACATCAACTACTGGTTGGGTAAACTTGCTCGGATCCTGACTGAAGTCTTGCTTGTTAGCCGAAGCAGCGTAGGAATCCTTGTAATAGTTTATGGTGGTGTAGTGAATGGTAGATCCACCTGTGGCCACATTGGTGTTTTCGTGGGTTCCAGATTGTTGGGTAGACACTTGAGCTCCCATGATGAAACTATGAAGTATTGCAAATGCTGAAGAGCAAAGAGTAATTCACACAAAAATGTATCCGGATGGCCAATCCAATCGCTATATGATGACAACTCTAGATTGTCACCATAAGCAGCCAAGGTAAATAAAACAGGAAACACGGACACCCAAAGTAGTCGGTTCCGCCACAGAATTACTCGTTACGACCACAACACCACTGGATTGTAGTGCATGGCTCCGTGGTTAGGATTAGCCGCATTCAGGGGCCGGAGGACTACTACCTAGCTCAATAGGCTCTTCGCACCATGTCATGAATCAAGCGTCCTGCSAGTGAGA

>Enterovirus J103
CATCTCCATAAGCAATCATGTTTAATTCATCTAAATCAATGCCCTTGAATGTTCTAATTAACAGGGTCCTAATGATAATATTATTGATCATGCTATTGAATATACTGGTCCCAGAGCAGCCTGAGGGCATGCCACCAACTACGCAGTATGTTTTGTTGCGGTAGATGTGGTGGGAGTGGTTAATACCCTCAATGAGGCTGACAGCCTCATCGTCATAACCTAGATCTTTCAAGACCATTTCTAGTGCTCTGAACCATGCTGGGCTCAAGCTAGCGTCATAACCGGTGTAGTCAAAAGCAAACAAACTGCCTGGAAGAAGGATGGGGATCTTACTCCAGAAGGTATCAGGGTTTGCTCCTACTGCAGAACCAGTAATGGTGCCTGGATTCTCATGGAATTTTTCAAACAGGTGTCCAAAGCACATCCTCATGTATACTGAATCATTGAGACTTGATGCTTCAATCAGTCTGGATTTTCCTTTCTTCACTTTCTCCCTGCTTCTTAACTCATCCTTGATATATGTGGAGAAGGGCAGGTCTAATCCATACTTATCCATGCACTCTTTTAGTTTGGTCAGGTCTCTTGTCTTCTTTGACAATATGTCTCTCTTTTTGATCCCCATTGTGACATAGGGGTATCCAGCACTAGTTGTTAGGTCAAGTGCTTCAAGTCCTTCAGTTCCATAGACAGCATCCTCAAGGCACATCTCACTGGTATCAATGTCAAGTGTCATCAGTTGCCCGGCATAGTGGTCAATGGCCTCCTGCATGTACTCATCTACATGGGTGTTCACATTACCCACATACTTGGAAAAGATGGCTTCTTCAAAGTCCACTTTGAGTCTGGGGTCATTCTTATTCAGGACTGCTGGTTCTTTAACACCGGGAAAGATGTCATGAAACACACTAGGTTCCAGCTTTGTTTTGCTCGGTGCATTGATGATTGGGTACCCAGACTCCTTGTTTGTCTCCATCCACTCGATCTCACCCTGCTCTTCGTTGAAGTAATCTCTGAGTAGCGTGGCTGCGAAACCTTGATGTCCATTACCACCAACATGAATGCCTATCACCTTGCCGGTGGCCATGAGCACACCACCACACTGTCCTGACTTGGTGGGGAAGTTGTACATGAGCATTCTGTGGGTGGGTGTCCCACTGAGGTTGAGAAAACCATACTCTTTGACTGCTCCTACTGGGATGTACATGTTTGGGAACTTGCTAGTGTTGATTGCAAGTACTGCTTCTGACAGTTCACCACTCTCCTTGGGAATGAAGCCCCTGATGTCTCTAAACTTTTCATTCCTGTCTAGCTTGATCATGGTCAGCTCCAGGTTCACTCCCTCAGGATCCACCAGCTCCTTGGCGTCAAGGACTCTGAGCTCCTTGTCATCGACAATCACAGTGTCTCCAGGTTTAGCGTGGCGTGGTACCACTGCCCATTTGTCCCAGATGCCAAGCATGGTGAATTCTCCCTGTCCTGTTTTGATTATAGCTGAGTTTCTCTTCATCATTGCCACAGCAAATTCAAAATTGGGTCCCTGGACTTTTGCTTGTCTGATGGTGGGTACCTTTGGTTTGTTGAATGGTAGCCCAGTGTACGCACCCTGGAATCCCGCGAAGAGCTTGTAAACTATGTAAATGCAACCAGCAACTGCCACAAACGTTGAAACAGCCTGAAGGATAGTTAGAGCCCTAGAGAGGTGTCTCTCGGTCTGGCATTCTGTGACTGGTATTATCCACCCTTTGCTTTTACAATACTCCCTGACCTCCTCACTGTCCACTGATTTTAGTAGGTCTGCAATGGCTGGTGGTGCTGGGGCTTCGGGGTCCACAGAGATCTTCAGTTCCCTAAACACTGGGGGTCCCTGGAAAAGAGCTTCCAAGACATTTCCAATGCTGTTGCGGTGGTTGTATTCTCTAAACATCTCTGTCACAAGCATATCAAGTGTGTACCTAACATTTGTCCTTCTGTCAAGGAATTGTATTGCCTTACCACATACAAGGGGACAGCAGTGTTTGAAGTTTGCTGGGTCACAGTTACTGCAGTGTTGGCACGCCAACTGCATGTTCAGCTTGTTGTTTAGCTTGTAGCTGTCGTTTATCACAATGTCAACATCCAGGTAAAATCTCCTATTAAGTGCTCTGCTGTCTGAGATTGTTGGTGCAGTGATGGACCCATGGTTGGTGGAGGCAATCATGAAGGGTGATGTGTAGAGTATGCCTTTCTCCTCAAGACTAGCCATTGGTGGGATGAAATCTACAGTAGACACCATTTGACATAACAGGCTAACATCCTTTCCATCTGGGTTCTGACAAAGATCATCCATTATGACGACAGCTTGTTGTTTGTAGCCATCAAAGTGGTCAGGATCTGGTGGGAGAGAGTACACACAGCTGTGTAACTTTTCAGCAATAGCGCGTCCAATGAGGCTGGATGCAATTGATTTACCAGCACCAGGAGTTCCATGAATCAACAAACATACAGGTTCAATGCGGGATTTGGTCTTGAACTGCATGTAATTGTTCATTTTCTTTTCTAATGCAAACACTCTTCTAGCCTCTGCAGCGTACAAGGGAGCATACCTCCTGCAATAGTGTGCCAGGTACTGCACGTTTCCGTGTAATTTTTCTTGGTCATCTTGGCTTGGTGCACTGTGTTCAATGGAAGTCACTTGGGATTCAATGAGGGGCAACTGTTTGAGTTTGTCCAGGAATTGCACCTTCTCTTTGACTTCAGGCACTATTTTAGTTTTGAGCCAATCAATGAACTTGCTAATTTTCTGGGCAATCCATTCAAGTCCTTTTGCGGCATTAGTTGCTTCAGTRAACTTCTTCAACCATGAATCACCCTGCTTYYCTACAGNNNNNNNNNNNNNNNNNNNNNNNNNNNNNNNNNNNNNNNNNNNNNNNNNNNNNNNNNNNNNNNNNNNNNNNNNNNNNNNNNNNNNNNNNNNNNNNNNNNNNNNNNNNNNNNNNNNNNNNNNNNNNNNNNNNNNNNNNNNNNNNNNNNNNNNNNNNNNNNNNNGACTTGAAGCACTTGACCTAACAACTAGTGCTGGATACCCCTATGTCACAATGGGGATCAAAAAGAGAGACATATTGTCAAMTACCACTAGAGATGTCACTAAAATGAAGTACTACATGGATAAGTATGGATTAGACCTGCCCTTCTCCACATATATCAAGGATGAGTTGAGAAGCAGGGAGAAAGTKGAGCAGGGAAAATCTCGCCTGATTGAAGCATCCAGTCTCAATGATTCTGTAGCAATGAGACAGTGTTTTGGAAACCTATATAAGACTTTCCACCAGAACCCAGGTACGGTTACTGGTAGTGCGGTGGGCTGCAACCCGGACACATTCTGGAGCAAAATTCCAGTCATGTTGGATGGTGAGCTCTTCGCATTTGATTACACTGGCTACGATGCAAGCTTGAGCCCAGTTTGGTTCACGTGTCTAAGCCGTGTGCTTGAGAAATTGGGTTATGACTACAAAGCCGGTAGATACATCTCTTACCTATGCCACTCATACCACCTCTACAAAAACAAGCACTACTTTGTGCGTGGTGGCATGCCTTCTGGCTGTTCTGGTACATCAATCTTCAACTCCATGATAAACAACATCATCATTCGTACACTGTTGTTGAAAACATATAAGAACATTGATTTGGACCAATTCAGAATGATTGCATATGGAGATGATGTGATTGCCAGTTACCCCTACCCAATTGATGCAGGCCTGCTTGCTAAGGCGGGAAAGGAGTATGGCCTGACAATGACTCCAGCTGATAAATCTAAGGAGTTCAACAATGTGACATGGGAAAACGTCACATTTCTGAAACGGTACTTTCGTGCCGATGAACAGTACCCCTTCCTGGTTCATCCAGTAACCCCCATGAAGGAGATACATGAGTCCATTAGATGGACTAAAGATGCAAAGAATACGCAGGAGCACGTCAGATCATNNNNNNNNNNNNNNNNNNNNNNNNNNNNNNNNNNNNNNNNNNNNNNNNNNNNNNNNNNNNNNNNNNNNNNNNNNNNNNNNNNNNNNNNNNNNNNNNNNNNNNNNNNNNNNNNNNNNNNNNNNNNNNNNNNNNNNNNNNTACAGAATAGTGAACAGACATCTTGCAAATGAATTTGATGCACAGTCCACTGTGTGGGAGAGTTATGAGAGAGACCTGCTCGTTTCAACAACCACTGCGCACGGCTGCGACAACATTGCTAGGTGCAGATGCAACACAGGTGTGTATTTCTGTCGCAGCAAGGGAAAGCACTATCCAGTGTGTTTCCAAGGACCTGGTCTGACATGGATTGAGGCAAATGAGTACTACCCTGCCAGATACCAATCCCATGTGTTGCTTGCTTCAGGGCCAGCAGAGCCTGGTGATTGTGGGGGCATTCTTAGATGTCAACATGGTGTGATTGGATTGGTCACAGCAGGGGGCAATGGATTAGTGGCTTTTGCTGACCTGCGTGATCTCTTGTGGTTAGAAGATGATGCCATGGAACAGGGAATCACTGATTACGTGACTCAGCTTGGACAAGCTTTCGGCAGTGGATTCACCAATGAAATTGCAGAGAAAACTCAGCAGATCAAGGATATGCTACTTGGACAGGATTCCATTTTGGAGAAATGCTTGAAAGCCCTCATTAAGATCGTTAGTGCCTTAGTCATCATTGTGAGGAATCACGAAGATCTCATTACAGTTACTGCTACACTTGCACTAATTGGATGCTCTGGATCCCCATGGCAATGGCTCAAAACTAAGGTTTGCNNNNNNNNNNNNNNNNNNNNNNNNNNNNNNNNNNNNNNNNNNNNNNNNNNNNNNNNNNNNNNNNNNNNNNNNNNNNNNNNNNNNNNNNNNNNNNNNNNNNNNNNNNNNNNNNNNNNNNNNNNNNNNNNNNNNNNNNNNNNNNNNNNNNNNNNNNNNNNNNNNNNNNNNNNNNNNNNNNNNNNNNNNNNNNNNNNNNNNNAGGTGGAACTAACACATACATGGAGTATGCTCAGACCATGCCAGGTGAGTCTGGGGGCGTTTTCAACCACCCCGAGTGGTTGGACAATGGAACAATCATCTCTCAAGCGCTCTTATACCCACACCAGTGGATAAACCTGCGCACAAACAACAGCGCAACTTTAATCCTACCATACATGAATAATATCCCAGCAGACTCGCCAATAAAACACAACAATTGGACAGTGGTTGTGATTCCTGTTTGCAAGTTAGAGTTCGCGTCAGGAGCGACAGGGGTGGTCCCAATAACAGTCAGCATTGCTCCGTTATGTGCAGAGTTTGATGGGCTTAGGCAAGCAGTATCACAAGGATTGCCTGTAAAATTAGTACCAGGTTCCAACCAGTTCATGACCACATCGGACGACTGTGTTGAAGGCATCCTTCCTGATTTCCATTCCACGCCAGAAATCAAAATCCCAGGTGAGGTGAAAAATTTGCTGGAGTGTGCACAGGTTGAGACCATGCTGATGGTTAACAATGTCGTAGGCGCAACAGGACTTGAGAGGTTCACCATTCCAGTATCTACTCAATCAGATGTGGACGGCCAGATAATGGCACTTAGGGTAGACCCAGGAAGTGATGGCCCGTGGCAAGCCACATACCTCGGACAGCTCTGTAGGTACTACAACAACTGGTCTGGCTCCCTAGAAATCACTTTCATGTTTTGTGGATCTTTCATGGCCACTGGCAAAGTATTGATTGCTTACTCACCACCAGGAGGTTCAGCGCCCACTACGCGCAAGGATGCTATGTTAGGCACACACGTTGTTTGGGATTTTGGGCTGCAGTCATCCATCACCCTTAGTATTCCATGGATTTCGAACACATGCATGCGCAATGTGGCGAGCATAGCCTACCAGGAGTACTTCGCAGCAGGTTATGTCACAATGTGGTACCAAACAAACTTTGTTGTCCCCTCAGGGGCACCCACAAGTGCTCGGATCATTGCGCTGGTCGCAGCTAGACCCAATTTTGTGTTGCGATTGCTAAAGGACAGTGATCAGATCTCGCAGACTGCTGTGTTGAACGGTCCTGTAGAAGAAGTGATTAATAATGCTGTCACCAAGCTAGTTGGCACAGCAGCTGACACCATAGCATCTGGTCCACACCAGGGAGACGCTGTACCAGCACTACAAGCAGCTGAGACAGGTGCCACAAGCACAGCTGATGATAGTGGAATGATCGAAACTCGCACTGTCTATAACCACAATTCCATTGCTGAAACAGGAGTGGARGCATTTTATTCAAGAGCAGGTCTTGTTGGAATGGTGACCCTACTGAGATCAGGTGATCAAGACACAAATACGTTTACTAACTGGGTCATAGACACAATGGGGTATGTCCAGCAGAGAAGGAAGTTGGAGCTGTTCACATACATGAGGTTCGATGCAGAATTTACCTTGGTGATCACCCAGGACAATGCAGCAGAATTTCCCCAGTTAATGGTGCAATATATGTACATCCCACCGGGCAGCCCAGTGCCTAATTCAGCAGATTCTTACCTTTGGCAATCTGGTACCAACCCCTCAGTATTTGTAAAAACAACTGACCCACCAGCTCAGTTCTCCATTCCCTTCATGTCAACATGTGCTGCCTACGCATGGTTCTATGACGGTTACCCGTCGTTTGGRAGACCCGTCGAGTCGGGTGGTAAAGGCAGCGCTTCATATGGTGTGTTACCGCCCAACATGTTTGGCACACTGGCATTTAGAATGGTAGGRTCATCTCAGAACACCAACCTGAGAATTCGCATTTACATGAGGCCCAAACATGTAAAGTGCTGGGGCCNNNNNNNNNNNNNNNNNNNNNNNNNNNNNNNNNNNNNNNNNNNNNNNNNNNNNNNNNNNNNNNNNNNNNNNNNNNNNNNNNNNNNNNNNNNNNNNNNNNNNNNNNNNNNNNNNNNNNNNNNNNNNNNNNNNNNNNNNNNNNNNNNNNNNNNNNNNNNNNNNNNNNNNNNNNNNNNNNNNNNNNGAGCTAGGTAGTAGTCCTCCGGCCCCTGAATGCGGCTAATCCCAACTCCGGAGCAAACGCACGCAACCCAGCGTGTAGTTTGTCGTAACGCGCAAGTCTGGAGCGGAACCGACTACTTTGGGTGTCCGTGTTTCCTGTTTTACCTTATTTGGCTGCTTATGGTGACAATCTAGTGTTGTTACCATATAGCTGTTGGATTGGCCATCCGGTGATTGATTATCGCTGAATTTTATTGCTCAGCTTTTTATAGCTCAAGCACATAAACCTCATTATGGGTGCACAAGTGTCCAGACAGCAGACTGGTTCTCATGAGACTAACGCCATTGCCACCGGCGGTAGCACCATTCATTACACCAACATCAACTACTACAAGGATAGTTATGCAGCTAGTGCCACCAAGCAGGACTTTAGTCAAGATCCATCTAAATTCACACAACCCGTGGTTGACGCACTACAAGCAACCTCTGTGCCGTTGAAAAGTCCATCTGCTGAAGCATGTGGGTACAGTGACAGAGTGTTGCAGCTGACCTATGGAAATTCAACAATAACAACCCAGGAGGCTGCAAATGTGGTGGTTGGCTATGGCCAATGGCCTGAACACCTGGGGCCACAAGATGCCAATTCGGTAGATGCACCAACCAAGCCAGACGTGGCAACCAACCGCTTTTACACACTACAAGCGAAGAAGTGGGAGGCTACCTCAAAAGGGTGGTATTGGAAATTGCCAGACTGTTTGAATGATATGGGGGTTTTTGGTCAAAACTGTTACTACCATTTCCTTTACAGAGGTGGCTGGGCAATTCATGTCCAGTGTAACGCCAGTAAGTTCCATCAGGGCACGCTCTTGGTTGTTGCGATACCCGAGTGGACGCAAGGTAGGGGTCTCAACGCAGGTGGGACCAACACACACATGGAATTTAMWCAAACCATGCCAGGTGAATCAGGGGGTGTTTTCAACCACCCTGAATGGTTGGACAATGGAACAATCATCTCTCAAGCGCTCTTATATCCACACCAGTGGATAAACTTGCGCACAAACAACAGTGCAACTCTGATCCTGCCATACATGAACAACATACCAGCAGACTCACCAATAAAACACAACAACTGGACATTGGCTGTAATTCCTGTTTGCAAGCTAGAGTTNNNNNNNNNNNNNNNNNNNNNNNNNNNNNNNNNNNNNNNNNNNNNNNNNNNNNNNNNNNNNNNNNNNNNNNNNNNNNNNNNNNNNNNNNNNNNNNNNNNNNNNNNNNNNNNNNNNNNNNNNNNNNNNNNNNNNNNGATCTGACGTGCTCCTGCGTATTCTTTGCATCTTTAGTCCATCTAATGGACCACTGGAGGATATTCATGGGCATTACTGGATGAACCAGGAAGGGGTACTGTTCATCGGCACGAAAGTACCGTTTCAGAAATGTGACGTTTTCCCATGTCACATTGTTGAACTCCTTAGATTTATCAGCTGGAGTCATTGTCAGGCCATACTCCTTTCCCGCCTTAGCAAGCAGGCCTGCATCAATTGGGTAGGGGTAACTGGCAATCACATCATCTCCATATGCAATCATTCTGAATTGGTCCAAATCAATGTTCTTGTATGTTTTCAACAACAGTGTACGAATGATGATGTTGTTTATCATGGAGTTGAAGATTGATGTACCAGAACAGCCAGAAGGCATGCCACCACGCACAAAGTAGTGCTTGTTTTTGTAGAGGTGGTATGAGTGGCATAGGTAAGAGATGTATCTACCGGCTTTGTAGTCATAACCCAATTTCTCAAGCACACGGCTTAGACACGTGAACCAAACTGGGCTCAAGCTTGCATCGTAGCCAGTGTAATCAAATGCGAAGAGCTCACCATCCAACATGACTGGAATTTTGCTCCAGAATGTGTCCGGGTTGCAGCCCACCGCACTACCAGTAACCGTACCTGGGTTCTGGTGGAAAGTCTTATATAGGTTTCCAAAACACTGTCTCATTGCTACAGAATCATTGAGACTGGAKGCTTCAATCARGCGAGATTTTCCYTKCTYRAYYTTCTCMMTGCTYCTCARYTCATCYTTCACATAKGTCACCATTGGTAGGTTGAGACCGTACTTGTCCATGCACTCTTTTAGTTTGGTCAGGTCTCTTGTCTTCTTTGACAATATGTCTCTCTTTTTGATCCCCATTGTGACATAGGGGTATCCAGCACTAGTTGTTAGGTCAAGTGCTTCAAGTCCTTCAGTTCCATAGACAGCATCCTCAAGGCACATCTCACTGGTATCAATGTCAAGTGTCATCAGTTGCCCGGCATAGTGGTCAATGGCCTCCTGCATGTACTCATCTACATGGGTGTTCACATTACCCACATACTTGGAAAAGATGGCTTCTTCAAAGTCCACTTTGAGTCTGGGGTCATTCTTATTCAGGACTGCTGGTTCTTTAACACCGGGAAAGATGTCATGAAACACACTAGGTTCCAGCTTTGTTTTGCTCGGTGCATTGATGATTGGGTACCCAGACTCCTTGTTTGTCTCCATCCACTCGATCTCACCCTGCTCTTCGTTGAAGTAATCTCTGAGTAGCGTGGCTGCGAAACCTTGATGTCCATTACCACCAACATGAATGCCTATCACCTTGCCGGTGGCCATGAGCACACCACCACACTGTCCTGACTTAGTGGGGAAGTTGTACATGAGCATTCTGTGGGTGGGTGTCCCACTGAGGTTGAGAAAACCATACTCTTTGACTGCTCCTACTGGGATGTACATGTTTGGGAACTTGCTAGTGTTGATTGCAAGCACTGCTTCTGACAGTTCTCCACTCTCTTTGGGAATGAAGCCCCTGATGTCTCTAAACTTTTCATTCCTGTCTAGCTTGATCATGGTCAGCTCCAGGTTCACTCCCTCAGGATCCACCAGCTCCTTGGCGTCAAGGACTCTGAGCTCCTTGTCATCGACAATCACAGTGTCTCCAGGTTTAGCGTGGCGTGGTACCACTGCCCATTTGTCCCAGATGCCANNNNNNNNNNNNNNNNNNNNNNNNNNNNNNNNNNNNNNNNNNNNNNNNNNNNNNNNNNNNNNNNNNNNNNNNNNNNNNNNNNNNNNNNNNNNNNNNNNNNNNNNNNNNNNNNNNNNNNNNNNNNNNNNNNNNNNNNNNNNNNNNNNNNNNNNNNNAGAGGTGGTATGAGTGGCATAGGTAAGAGATGTATCTACCGGCTTTGTGGTCATAACCCAATTTCTCAAGCACACGGCTTAGACACGTGAACCAAACTGGGCTCAAGCTTGCATCGTAGCCAGTGTAATCAAATGCGAAGAGCTCACCATCCAACATGACTGGAATTTTGCTCCAGAATGTGTCCGGGTTGCAGCCCACCGCACTACCAGTAACCGTACCTGGGTTCTGGTGGAAAGTCTTATATAGGTTTCCAAAACACTGTCTCATTGCTACAGAATCATTGAGGCTGGAGGCTTCAATCAGGCGAGATTTTCCCTGCTCAACTTTCTCCCTGCTTCTCAACTCATCCTTCACATATGTCACCATTGGTAGGTTGAGACCGTACTTGTCCATGCACTCTTTTAGTTTGGTCAGGTCTCTTGTCTTCTTTGACAATATGTCTCTCTTTTTGATCCCCATTGTGACATAGGGGTATCCAGCACTAGTTGTTAGGTCAAGTGCTTCAAGTCCTTCAGTTCCATAGACAGCATCCTCAAGGCACATCTCACTGGTATCAATGTCAAGTATCATCAGTTGCCCAGCATAGTGGTCAATGGCCTCCTGCATGTACTCATCTACGTGGGTGTTCACGTTACCCACATACTTGGAAAAGATGGCTTCTTCAAAGTCCACTTTGAGTCTGGGGTCATTCTTATTCAGGACTGCTGGTTCTTTAACACCGGGAAAGATGTCATGAAACACACTAGGTTCCAGCTTTGTTTTGCTCGGTGCATTGATGATTGGGTACCCAGACTCCTTGTTTGTCTCCATCCACTCGATCTCACCCTGCTCTTCATTGAAGTAATCTCTGAGTAACGTGGCTGCGAAACCTTGATGTCCATTACCACCGACATGAATGCCTATCACCTTGCCGGTGGCCATGAGCACACCACCACACTGTCCTGACTTGGTGGGGAAGTTGTACATGAGCATTCTGTGGGTGGGTGTCCCACTGAGGTTGAGAAAACCATACTCTTTGACTGCTCCTACTGGGATGTACATGTTTGGGAACTTGCTAGTGTTGATTGCAAGTACTGCTTCTGACAGTTCACCACTCTCCTTGGGAATGAAGCCCCTGATGTCTCTAAACTTTTCATTCCTGTCTAGCTTGATCATGGTCAGCTCCAGGTTCACTCCCTCAGGATCCACCAGCTCCTTGGCGTCAAGGACTCTGAGCTCCTTGTCATCGACAATCACAGTGTCTCCAGGTTTAGCGTGGCGTGGTACCACTGCCCATTTGTCCCAGATGCCAAGCATGGTGAATTCTCCCTGTCCTGTTTTGATTATAGCTGAGTTTCTCTTCATCATTGCCACAGCAAATTCAAAATTGGGTCCCTGGACCTTTGCTTGTCTGATGGTGGGTACCTTTGGTTTGTTGAACGGTAGCCCAGTGTACGCACCCTGGAATCCTGCGAAAAKCTTGTAAACTATGTAAATGCAACCAGCAACTGCCACAAACGTTGAAACAGCCTGAAGGATAGTTAGAGCCCTAGAGAGGTGTCTCTCGGTCTGGCATTCTGTGACTGGAATTATCCACCCTTTGCTTTTACAATACTCCCTGACCTCCTCACTGTCCACTGATTTTAGTAGGKSHBACHTGGCTGGTGGTGCTGGGGCTTCGGGGTCCACAGAGATCTTCAGTTCCCTAAAYASTGGGGGTCCCTGGAAAAGAGCTTCCAAGACATTTCCAATGCTGTTGCGGTGGTTGTATTCTCTAAACATCTCTGTCACAAGCATATCAAGTGTGTACCTAACATTTGTCCTTCTGTCAAGGAATTGTATTGCCTTACCACATACAAGGGGACAGCAGTGTTTGAAGTTTGCTGGGTCACAGTTACTGCAGTGTTGGCACGCCAACTGCATGTTCAGCTTGTTGTTTAGCTTGTAGCTGTCGTTTATCACAATGTCAACATCCAGGTAAAATCTCCTATTAAGAGCTCTGCTGTCTGAGATTGTTGGTGCAGTGATGGACCCATGGTTGGTAGAGGCAATCATAAAGGGTGATGTGTAGAGTATGCCTTTCTCCTCAAGACTAGCCATTGGTGGGATGAAATCCACAGTAGACACCATTTGACATAACAGGCTAACATCCTTTCCATCTGGGTTCTGACAAAGATCATCCATTATGACGACAGCTTGTTGTTTGTAGCCATCAAAGTGGTCAGGATCTGGTGGGAGAGAGTACACACAGCTGTGTAACTTTTCAGCAATAGCGCGTCCAATGAGGCTGGATGCAATTGATTTACCAGCACCAGGAGTTCCATGAATCAACAAACATACAGGTTCAATGCGGGATTTGGTCTTGAACTGCATGTAATTGTTCATTTTCTTTTCTAATGCAAACACTCTTCTAGCCTCTGCAGCGTACAAGGGAGCATACCTCCTGCAATAGTGTGCCAGGTACTGCACGTTTCCGTGTAATTTTTCTTGGTCATCTTGGCTTGGTGCACTGTGTTCAATGGAAGTCACTTGGGATTCAATGAGGGGCAACTGTTTGAGTTTGTCCAGGAATTGCACCTTCTCTTTGACTTCGGGCACTATTTTAGTTTTGAGCCAATCAATGAACTTGCTAATTTTCTGGGCAATCCACTCAAGTCCTTTCGCAGCATTGGTTGCTTCAGTAAACTTCTTCAACCACGAATCGCCCTGCTTCTCTACCATAGGTATTTGAAGATACTGGCAAACCTTAGTTTTGAGCCATTGCCATGGGGATCCAGAGCATCCAATTAGTGCAAGTGTAGCAGTAACTGTAATGAGATCTTCGTGATTCCTCACAATGATGACTAAGGCACTAACGATCTTAATGAGGGCTTTCAAGCATTTCTCCAAAATGGAATCCTGTCCAAGTAGCATATCCTTGATCTGCTGAGTTTTCTCTGCAATTTCATTGGTGAATCCACTGCCGAAAGCTTGTCCAAGCTGAGTCACGTAATCAGTGATTCCCTGTTCCATGGCATCATCTTCTAACCACAAGAGATCACGCAGGTCAGCAAAAGCCACTAATCCATTGCCCCCTGCTGTGACCAATCCAATCACACCATGTTGACATCTAAGAATGCCCCCACAATCAYCAGGYWCTGCTGGCCCTGAAGCAAGCAACACATGGGATTGGTATCTGGCAGGATAGTACTCATTTGCCTCAATCCATGTCAGACCAGGTCCTTGGAAACACACTGGATAGTGCNNNNNNNNNNNNNNNNNNNNNNNNNNNNNNNNNNNNNNNNNNNNNNNNNNNNNNNNNNNNNNNNNNNNNNNNNNNNNNNNNNNNNNNNNNNNNNNNNNNNNNNNNNNNNNNNNNNNNNNNNNNNNNNNNNNNNNNNNNNNNNNNNNNNNNNNNNNNNNNNNNNNNNNNNNNNNNNNNNNNNNNNNNNNNNNATGAGACATTCTGGCTCCTTTGTGCAAAAGGTACCCGCCTTGCAAAYSAMTGRRGGATATCGAACAAGCACTTCTGTTACCCCGGTCTTAGTACCTGTGAAGCTGTACCCACGGCGGAAAGGGAAAAGGATCGTTATCCGGCTATCTACTTCGAGAAGCCTAGTAACAACATAGAAACTCTTAAGCGTTGCGCTCAGCACAGTACCCCCTGTGTAGCTTTGGCTGATGAGTCTGGGCATTCCCCACTGGCGACAGTGGCCCAGGCTGCGTTGGCGGCCAACCGATCCGGGCAACCGGGTCGGACGCTTACTTGTGGACATGGTGTGAAGAGCCTATTGAGCTAGGTAGTATTCCTCCGGCCCCTGAATGCGGCTAATCCTAACTCCGGAGCAAATGCATGCAATCCAGCGTGTAGTTTGTCGTAATGCGCAAGTCTGGAGCGGAACCGACTACTTTGGGTGTCCGTGTTTCCTGTTTTACCTTATCTGGCTGCTTATGGTGACAATCTAGTGTTGTTACCATATAGCTATTGGATTGGCCATCCGGTGAATAGAATTTGATAAACCTCGTTGAGTAGCTTCTATAGCTTAAACACACAAACTTCATTCTAAACTAGTAGTAGTCATGGGTGCACAAGTGTCCAGACAACAGACTGGTTCTCATGAAACGAATGCCATCGCTACTGGCGGTAGCACTATCCATTACACCAACATTAATTACTACAAGGATAGTTATGCAGCTAGTGCTACCAAACAAGACTTTAGTCAAGATCCATCCAAATTCACGCAACCCGTGGTTGACGCACTACAAGCAACCGCCGTGCCGTTGAAAAGTCCATCTGCTGAAGCATGCGGGTACAGTGACAGAGTGTTGCAGCTGACCTATGGAAATTCAACAATAACAACCCAGGAGGCTGCAAATGTGGTAGTTGGCTATGGCCAGTGGCCTGAACACCTGGGGCCACAAGACGCCAATTCGGTAGATGCACCAACCAAGCCAGATGTGGCAACTAACCGCTTCTACACGCTACAAGCAAAGAAGTGGGAGACTAACTCAAAAGGGTGGTATTGGAAGTTACCAGACTGTCTCAATGACATGGGCGTCTTTGGTCAAAATTGTTACTACCACTTCCTATACAGAGGTGGCTGGGCGATTCACGTCCAGTGTAACGCCAGCAAATTTCATCAGGGCACACTTTTGGTTGTTGCAATCCCCGAGTGGACTCAAGGTAGGGGTCTCAACGCAGGTGGAACTAACACATACATGGAGTATGCTCAGACCATGCCAGGTGAGTCTGGGGGCGTTTTCAACCACCCCGAGTGGTTGGACAATGGAACAATCATCTCTCAAGCGCTCTTATACCCACACCAGTGGATAAACCTGCGCACAAACAACAGCGCAACTTTAATCCTACCATACATGAATAATATCCCAGCAGACTCGCCAATAAAACACAACAATTGGACAGTGGTTGTGATTCCTGTTTGCAAGTTAGAGTTCGCGTCAGGAGCGACAGGGGTGGTCCCAATAACAGTCAGCATTGCTCCGTTATGTGCAGAGTTTGATGGGCTTAGGCAAGCAGTATCACAAGGATTGCCTGTAAAATTAGTACCAGGTTCCAACCAGTTCATGACCACATCGGACGACTGTGTTGAAGGCATCCTTCCTGATTTCCATTCCACGCCAGAAATCAAAATCCCAGGTGAGGTGAAAAATTTGCTGGAGTGTGCACAGGTTGAGACCATGCTGATGGTTAACAATGTCGTAGGCGCAACAGGACTTGAGAGGTTCACCATTCCAGTATCTACTCAATCAGATGTGGACGGCCAGATAATGGCACTTAGGGTAGACCCAGGAAGTGATGGCCCGTGGCAAGCCACATACCTCGGACAGCTCTGTAGGTACTACAACAACTGGTCTGGCTCCCTAGAAATCACTTTCATGTTTTGTGGATCTTTCATGGCCACTGGCAAAGTATTGATTGCTTACTCACCACCAGGTGGTTCAGCACCCACAACACGCAAGGATGCTATGTTAGGCACGCACGTTGTTTGGGACTTCGGATTACAGTCATCCATCACCCTTAGTATTCCGTGGATTTCAAACACGTGTATGCGCAACGTGGCAAGTTTAGCCTACCAAGAATACTTTGCAGCAGGGTATGTTACAATGTGGTATCAAACAAACTTTGTTGTCCCTTCAGGGGCACCCACGAGTGCCCGAATTGTAGCACTTGCTGCGGCTAGACCCAACTTTGTGTTACGGTTGTTGAAGGATAGTGATCAGATCTCGCAGACTGCTGTGTTGAACGGTCCTGTAGAAGAAGTGATTAATAATGCTGTCACCAAGCTAGTTGGCACAGCAGCTGACACCATAGCATCAGGACCACACCAGGGAGATGCTGTACCAGCGCTACAAGCTGCTGAGACAGGAGCTACAAGCACTGCTGATGATAGTGGAATGATCGAAACTCGCACTGTCTATAACCACAATTCCATTGCTGAAACAGGAGTGGAAGCATTTTATTCAAGAGCAGGTCTTGTTGGAATGGTGACCCTACTGAGATCAGGTGATCAAGACACAAACACATTTGCTAACTGGGTCATAGACACAATGGGGTATGTCCAGCAAAGAAGGAAATTGGAGTTGTTCACATACATGAGGTTTGATGCTGAGTTCACCTTGGTGATTACACAGGATAATGCAGCAGAACTCCCCCAGTTAATGGTGCAATATATGTACATCCCACCGGGCAGCCCAGTGCCTAATTCAGCAGACTCTTATCTTTGGCAATCCGGCACCAACCCCTCAGTGTTTGTGAAAACAACTGACCCACCAGCCCAGTTCTCCATCCCATTTATGTCAACATGTGCTGCTTATGCTTGGTTTTATGACGGTTACCCATCGTTCGGGAGACCCACTGAGGTGAAAGGTAAGGGCAGTGCTTCATATGGTGTGCTGCCACCCAATATGTTTGGTACACTAGCCTTTAGAATGGTGGGGTCGTCACAGAAAACCAACCTGAGAATTCGCATATACATGAAACCCAAACATGTGAAGTGCTGGGGCCCGAGACCCTTTCGGATGTTGCCATACATGGAGAAGAACAGACCATCCTACAATGGTACGGTGAAACCCATTAGAGATAGGGCCTCAATTACCACAGTGGGCAAGTTTGGTCAACAGAGTGGTGCAGTTTATGTGGGTAACTACAGAATAGTGAACAGACATCTTGCAAATGAATTTGATGCACAGTCCACTGTGTGGGAGAGCTATGAAAGAGACCTACTTATTTCAACCACCACCGCACATGGCTGTGACACCATTGCCAGGTGCAAATGCAACACAGGTGTGTATTTCTGTCGTAGCAGGGGCAARCAYTATCCAGTGTGCTTCCAAGGACCTGGTCTGACATGGATTGAGGCAAATGAGTACTACCCTGCCAGATACCAATCCCATGTAYTACTCGCYTCAGGRCCAGCAGAACCCGGTGATTGTGGGGGCATTCTTAGATGTCAACATGGTGTGATTGGATTGGTCACAGCAGGGGGCAATGGATTAGTGGCTTTTGCTGACCTGCGTGATCTCTTGTGGTTAGAAGATGATGCCATGGAACAGGGAATCACTGATTACGTGACTCAGCTTGGACAAGCTTTCGGCAGTGGATTCACCAATGAAATTGCAGAGAAAACTCAGCAGATCAAGGATATGCTACTTGGACAGGATTCCATTTTGGAGAAATGCTTGAAAGCCCTCATTAAGATCGTTAGTGCCTTAGTCATCATTGTGAGGAATCACGAAGATCTCATTACAGTTACTGCTACACTTGCACTAATTGGATGCTCTGGATCCCCATGGCAATGGCTCAAAACTAAGGTTTGCCAGTATCTTCAAATACCTATGGTAGAGAAGCAGGGCGATTCGTGGTTGAAGAAGTTTACTGAAGCAACCAATGCTGCGAAAGGACTTGAGTGGATTGCCCAGAAAATTAGCAAGTTCATTGATTGGCTCAAAACTAAAATAGTGCCCGAAGTCAAAGAGAAGGTGCAATTCCTGGACAAACTCAAACAGTTGCCCCTCATTGAATCCCAAGTGACTTCCATTGAACACAGTGCACCAAGCCAAGATGACCAAGAAAAATTACACGGAAACGTGCAGTACCTGGCACACTATTGCAGGAGGTATGCTCCCTTGTACGCTGCAGAGGCTAGAAGAGTGTTTGCATTAGAAAAGAAAATGAACAATTACATGCAGTTCAAGACCAAATCCCGCATTGAACCTGTATGTTTGTTGATTCATGGAACTCCTGGTGCTGGTAAATCAATTGCATCCAGCCTCATTGGACGCGCTATTGCTGAAAAGTTACACAGCTGTGTGTACTCTCTCCCACCAGATCCTGACCACTTTGATGGCTACAAACAACAAGCTGTCGTCATAATGGATGATCTTTGTCAGAACCCAGATGGAAAGGATGTTAGCCTGTTATGTCAAATGGTGTCTACTGTGGATTTCATCCCACCAATGGCTAGTCTTGAGGAGAAAGGCATACTCTACACATCACCCTTTATGATTGCCTCTACCAACCATGGGTCCATCACTGCACCAACAATCTCAGACAGCAGAGCTCTTAATAGGAGATTTTACCTGGATGTTGACATTGTGATAAACGACAGCTACAAGCTAAACAACAAGCTGAACATGCAGTTGGCGTGCCAACACTGCAGTAACTGTGACCCAGCAAACTTCAAACACTGCTGTCCCCTTGTATGTGGTAAGGCAATACAATTCCTTGACAGAAGGACAAATGTTAGGTACACACTTGATATGCTTGTGACAGAGATGTTTAGAGAATACAACCACCGCAACAGCATTGGAAATGTCTTGGAAGCTCTTTTCCAGGGACCCCCAGTGTTTAGGGAACTGAAGATCTCTGTGGACCCCGAAGCCCCAGCACCACCAGCCATTGCAGACCTACTAAAATCAGTGGACAGTGAGGAGGTCAGGGAGTATTGTAAAAGCAAAGGGTGGATAATTCCAGTCACAGAATGCCAGACCGAGAGACACCTCTCTAGGGCTCTAACTATCCTTCAGGCTGTTTCAACGTTTGTGGCAGTTGCTGGTTGCATTTACATAGTTTACAAGCTTTTCGCAGGATTCCAGGGTGCGTACACTGGGCTACCGTTCAACAAACCAAAGGTACCCACCATCAGACAAGCAAAGGTCCAGGGACCCAATTTTGAATTTGCTGTGGCAATGATGAAGAGAAACTCAGCTATAATCAAAACAGGACAGGGAGAATTCACCATGCTTGGCATCTGGGACAAATGGGCAGTGGTACCACGCCACGCTAAACCTGGAGACACTGTGATTGTCGATGACAAGGAGCTCAGAGTCCTTGACGCCAAGGAGCTGGTGGATCCTGAGGGAGTGAACCTGGAGCTGACCATGATCAAGCTAGACAGGAATGAAAAGTTTAGAGACATCAGGGGCTTCATTCCCAAGGAGAGTGGTGAACTGTCAGAAGCAGTACTTGCAATCAACACTAGCAAGTTCCCAAACATGTACATCCCAGTAGGAGCAGTCAAAGAGTATGGTTTTCTCAACCTCAGTGGGACACCCACCCACAGAATGCTCATGTACAACTTCCCCACCAAGTCAGGACAGTGCGGTGGTGTGCTCATGGCCACCGGCAAGGTGATAGGCATTCATGTCGGTGGTAATGGACATCAAGGTTTCGCAGCCACGTTACTCAGAGATTACTTCAATGAAGAGCAGGGTGAGATCGAGTGGATGGAGACAAACAAGGAGTCTGGGTACCCAATCATCAATGCACCGAGCAAAACAAAGCTGGAACCTAGTGTGTTTCATGACATCTTTCCCGGTGTTAAAGAACCAGCAGTCCTGAATAAGAATGACCCCAGACTCAAAGTGGACTTTGAAGAAGCCATCTTTTCCAAGTATGTGGGTAACGTGAACACCCACGTAGATGAGTACATGCAGGAGGCCATTGACCACTATGCTGGGCAACTGATGATACTTGACATTGATACCAGTGAGATGTGCCTTGAGGATGCTGTCTATGGAACTGAAGGACTTGAAGCACTTGACCTAACAACTAGTGCTGGATACCCCTATGTCACAATGGGGATCAAAAAGAGAGACATATTGTCAAAGAAGACAAGAGACCTGACCAAACTAAAAGAGTGCATGGACAAGTACGGTCTCAACCTACCAATGGTGACATATGTGAAGGATGAGTTGAGAAGCAGGGAGAAAGTTGAGCAGGGAAAATCTCGCCTGATTGAAGCCTCCAGCCTCAATGATTCTGTAGCAATGAGACAGTGTTTTGGAAACCTATATAAGACTTTCCACCAGAACCCAGGTACGGTTACTGGTAGTGCGGTGGGCTGCAACCCGGACACATTCTGGAGCAAAATTCCAGTCATGTTGGATGGTGAGCTCTTCGCATTTGATTACACTGGCTACGATGCAAGCTTGAGCCCAGTTTGGTTCACGTGTCTAAGCCGTGTGCTTGAGAAATTGGGTTATGACCACAAAGCCGGTAGATACATCTCTTACCTATGCCACTCATACCACCTCTACAAAAACAAGCACTACTTTGTGCGTGGTGGCATGCCTTCTGGCTGTTCTGGTACATCAATCTTCAACTCCATGATAAACAACATCATCATTCGTACACTGTTGTTGAAAACATATAAGAACATTGATTTGGACCAATTCAGAATGATTGCATATGGAGATGATGTGATTGCCAGTTACCCCTACCCAATTGATGCAGGCCTGCTTGCTAAGGCGGGAAAGGAGTACGGCCTGACAATGACTCCAGCTGATAAATCTAAGGAGTTCAACAATGTGACATGGGAAAACGTCACATTTCTGAAACGGTACTTTCGTGCCGATGAACAGTACCCCTTCCTGGTTCATCCAGTAATGCCCATGAAGGAGATACATGAGTCCATTAGATGGACTAAAGATGCAAAGAATACGCAGGAGCACGTCAGATC

>Sapelovirus B
GCAATCCAGGTCGGTTTCTATCAAGCACTTCTGTTTCCCCGGACTTAGTACCAATAGGCTGTACCCACGGCTGAAAGGGAAAACGTTCGTTACCCGGCCACTTACTTCGAGAAGCCTAGTACCATCATTGAATGTCTCAAGTGTTACGTTCAGCACAACCCCAGTGTAGTTCAGGTCGATGAGTCACCGAATCCCCCACGGGCGACCGTGTCGGTGGCTGCGTTGGCGGCCTGCCTGCGGGTCTTACTCGCAGGACGCTTGATTCATGACATGGTGCGAAGAGCCTATTGAGCTAGGTGGTAGTCCTCCGGCCCCTGAATGCGGATAATCCTAACCACGGAGCCATGCACCACAATCCAGTGGTGTTGTGGTCGTAACGAGTAATTCTGTGGCGGAACCGACTACTTTGGGTGTCCGTGTTTCCTGTTTTATTTACCTTGGCTGCTTATGGTGACAATCTAGAGTTGTCATCATATAGCGATTGGATTGGCCATCCGGATATATTCTTTGTGTGATTTATTTCTTGCTGCCAAGCAACTGTCATTCGCCATCAATACAATGGGTGCCCAGGTTTCCACTCAGAAAACCGGTTCTCACGAGAATGCCAATCTGGCAACTGGTGGTTCTACCATCAATTACACCACCATAAATTACTACAAAGAGTCTTATGCTGCATCAGCAACAAAACAAGACTTCAGTCAAGACCCATCTAAATTTACTCAACCTGTAGTTGATGTGATAAAAGAATCATCCGTCCCTCTTAAATCACCCTCAGCGGAGGCCTGCGGATACAGTGACAGAGTGGCCCAACTTACTCTCGGAAATTCCACCATTACAACACAAGAAGCAGCTAACATAACGGTGGGTTATGCTGAATGGCCTGAGTTCTGCTCGGATACCGACGCAACAGCGGTGGACAAACCAACACGCCCTGATGTCTCAGTTAACAGATTTTACACGCTCAGCGCCAAGCTGTGGAGCAAAGAATCAAAAGGTTGGTATTGGAAGTTCCCTGACGTCTTAACAGAGACAGGTGTGTTCGGGCAGAACGCACAGTTCCATTACTTGTACAGGTCAGGTTTCTGCATTCATGTACAGTGCAATGCTAGTAAATTTCACCAAGGGACCTTGCTTGTGGCTGCCATCCCAGAATTCACCGTCGCTAGATCAGATACCTCGACCAACCCTAGCTCTGCGAGACATCCAACATACGAGGCTGCACAACCAGGGAAAAGCGGAAAGGAACTTGCATTTCCCTATGTTCTGGACTCAGGTGTACCACTGTCACAAGCTCTCATTTACCCACACCAATGGATCAATTTGAGGACTAACAATTGTGCCACAATAGTGGTGCCATACATAAATGCTGTCCCCTACGATAGCGCATTAAATCACTGCAACTTCGGACTGGTTGTTGTTCCGGTGGCACCTTTAGACTACAACACAGGTGCTACCACCGCCATACCTATAACCATTACCATTGCCCCAATGTGCGCTGAATTTGCTGGATTGCGCAACGCTGTCACGCAGGGGATCCCAGTGGAATTAAAGCCAGGGTCTAATCAGTTCCTCACCACCGATGATGAAGTATCAGCACCCATTTTACCTGGATTTCACCCCACTCCCGAGATACACATCCCAGGCGAAGTTAAAAACATGCTGGAGATAGCTCAGGTGGAGTCGATCCTGGAGATTAACAACTTGACTAGCAACGAGGGCAACCCCATGAACCGACTAGTCATACCTGTGAGTGTCCAGTCTGATGTAGACCAACTCTGTGCTAGCTTCCGTGTCGATCCTGGCCGCGCTGGTCCATGGGAGTCTACTCTTGTGGGACAATTGTGCCGCTACTACACCCAATGGTCAGGGTCTCTTGAAGTTACCTTCATGTTTACTGGTTCTTTCATGGCGACAGGTAAAATGCTAATAGCCTACACACCACCAGGGGGTGCTCAGCCACTAACAAGGGAGGTCGCAATGCTTGGGACCCATGTTATTTGGGATTTTGGGCTGCAATCGTCTGTCACTCTGATCATACCATGGATTAGCAACACACACTACCGCACTCAAGCAACATCCAACTACTTTGAGTACTACTCCAGCGGAATAGTGACACTCTGGTATCAGACCAACTATGTCGTACCAGACGGGGCTCCTACAAGTGCTTACATCATTGCGCTAGGAGCAGCCCAACCCAACTTTTCGCTGAAGCTCTGTAAAGACACTGAATCCATCGCACAGACAGCTATTTTGCAGGGGGATCCTGAGGCACCATTAGAAACATTTGTGGGGAACCAGATTAGCAAGGCTCTCACGGCAGCTGACACAAAACCTAGTACTCACAAGATAGCGACTGGTGACACACCAGCCTTGCAAGCAGCAGAAACTGGTGCCACATCAAATGCCAGTGATGAAAACATGATTGAGACCAGATGTGTCGTTAACAAACACTCTGTTGCCGAGACATCCGTGGAACACTTCTATGGGCGTGCAGCTCTAATAGGCTATGTGTCTATACTCACATCAGAGACCACAGCCAATGGTTTCACCAATTGGGACATCGACATCATGGGCTTTGTGCAACAAAGAAGGAAGCTAGAAATTTTCACATACATGCGCTTTGATGCTGAATTTACCTTCATTGCCACCTCTGACGATGGCCAGGCAGATTCCACAATGTTGCAATATATGTATATACCTCCTGGTGCCCCCAAACCAACACAAAGAGACTCATTTGAGTGGCAATCAGCAACAAACCCATCCATCTTCACAAGGATGACAGACCCGCCAGCACAAGTCTCCGTGCCTTTTATGTCACCTGCTTCAGCTTACCAATGGTTTTACGATGGTTACCCAACCTTCGGGCAGCANNNNNNNNNNNNNNNNNNNNNNNNNNNNNNNNNNNNNNNNNNNNNNNNNNNNNNNNNNNNNNNNNNNNNNNNNNNNNNNNNNNNNNNNNNNNNNNNNNNNNNNNNNNNNNNNNNNNNNNNNNNNNNNNNNNNNNNNNNNNNNNNNNNNNNNNNNNNNNGGGGAAACTCCTGCATCACAACCCAAGAGGCTGCCAAAGCAGTGGTCGCATATGGCATGTGGCCAACATATAATATAGATGCTGGTGAAGCATTGGATTTGGATACTAAGCCAGGTCCCTCTTGTGATAGATTCTACACTTTTGATTCTCTAGATTGGAAAGATACACAGTATGGTGAATGGGTGTGTCCGTTACCTGGATCTCTCATGGATACAGGGGTCTTTGGGCAGAATCTCAGGTATCACTACTTATACAGGTCAGGGTTTTGTGTGCATGTGCAGGTCAATGCCTCCCAATTCCATCAAGGGTGTCTGCTCGTCGCCATGATCCCTGAACACCAAACTCCCAGGGAACAGCCCAACGACTTTGCCTATTGGGAACATAAAGATATGTGTGGATCAGAGTACCCGACTGAGCAGCTGACACTCTTCCCCCACCAGTTTATAAATATCAGGACAAATAATTCTGCAACTATCGTATACCCCTACACCAATTGTACTCCTTCTGGTTTTGGTTTATCCCACAACTTTGTTACACTAGTCATCAGAGTTGTTGTTCCCCTAAATTATAGTGCTGGAGCTTCCACTGTTGTCCCTATCACTGTGAGCATTGCACCAATGTGTTCATCATYWKMTSSWTTGAGGTCTGCCGTAACCGCCCAGGGCATCCCTGCTAGGTTAATTCCTGGTAGTGGTCAATTCTTAACTGTCCAAAGAGATTCTGGTATCCCATTATATCCTGAGTTTCAAAAAACTAAATCATTCACCCTCCCTGGTAGGGTTACCAACTTGCTAGAGGTAGCCAGGGTTCCCACCCTTGTTAAGATGCCCAATAAGACAACTGACGGGACATACCTGGCAGTTGATGTTACACAGAATTGGCACACTGGAGAGATTGCTAAATGGGATATGTCATTGGTTGGTGATATGTTTAAACCCACATACCTAGGTAGATTGGCTAAGATGTATGCAAATTATAGGGGTAGTATAGAAATTGAGTTCATGTTCTGTGGTTCCAAAATGGCAACAGGTAAATTTCTTATAGCTTACACCCCTCCAGGTGGCTCAAGTCCTACAACAAGAGAACAAGCTATGTTAGGTACACATGTAATATGGGATGTTGGTCTGCAATCTACTGTTAAGTTTGTTATTCCTTATATCTCCACCTCCACCTATAGGTCAAGCATGTTAACAGGGACAACTCTGTCTTATGATGGTTGGATATCCATGTGGTATCAGACTGCTATTGTGGTTCCCCCTGGTGCCCCTACTATCTGTYWSMYAMTKGRRKWKRMYRGMGSSKMTSMCAATTTTGTGTTTAGGATCCCCTCTGACAACAAATATTATACAAATAATGCAAACATCCAGGGAGAGAAAGATGAGATATTGGCCTCTTTACAAGCAACAATCAGTAATCATATTGAGAATGCTTTGACAACCCATAAACAAAAAGAAATCAAACATGATGGTATACAAATTGAACAGGGTGATTCTGCTGCATTAACTGCTGCTGAGACTGGAGAAACATCAGGATCTAGTGGGGAGGATACAATGGAGCTCAGGGAGACAAACGTAGTATTCTCTACCAGAGAAACAGATTTAGAATACTTATATTCCAGGTACTTTATGTATTATCAAGGCACAGTTACTGTAACGAGTTCTACCATTGAAGGAGCTACCCCCATGATTAATAAGGAGTTAACATTTGATGCTGTTGCTGCCTCTGACCCTGCAATCACTAGGTGGAGGGCATTTACATATTGGAGATTTGATTTAGATGTGTGTGTAGTGATTTATCCCCAGATTAATAACAACACATCCCCACAATCCATGACCTTCCAGATTATGTTTTCACCTGCTGGATGTGAAGTGCCTGAATCATATAATTCTAAGGTGTGGCTGTCCCCCATTAATCCAACTGTGATAACCAAAATCCAAGATCCCCCCABATATCCNNNNNNNNNNNNNNNNNNNNNNNNNNNNNNNNNNNNNNNNNNNNNNNNNNNNNNNNNNNNNNNNNNNNNNNNNNNNNNNNNNNNNNNNNNNNNNNNNNNNNNNNNNNNNNNNNNNNNNNNNNNNNNNNNNNNNNNNNNNNNNNNNNNNNAGTTAGGGCCAAGGATCTATTGTAGTGGTGTTGTATCCCCTTACCTTATACCCATCCCCACCCAAACGGACTGGTATTATGGCTTTGATTGAATAATGGTTACTGAATTTAAACCTGTTACTCATTCAGGGGAAAAATGAAGACATTATCTATGGACTGGATCTGTTATGACCAAGAGTTAGCGTCTTGCGCGCTGGCCGTATGGATTGTTCAATGGTTACTCTATGGATTATGATTTCAGGGTTGGCCGCCCAGGATAAAAGGCAATTGTGGTAAGTGATGTTAGTCATTGGCAGTTGAAACCTGCCTAGAACATCYTAGGTCTACGCTGTGCGGGCCGAAGTAAGTCTAGGAACAACAGGGAGTATGCTGTTTTCTGCTTTCACCCAACACGACCGTACACGAAAGAGCTAGAGGCATCTGGAGGCAAAGGGAAAAGAATTTCTTAGCCCGAATGTTCATTTGAGTCCTTGACGAATGCGTCCCCTCTGTCCCGAGGGTGAGGCGTATGGCGCATGCTCATGGCATTACTCCAAGGTGTATCTAGAGGGGGGGGGCCCCCTCTACTTAGTCTAGTGCTACCTGACAGGGCCGCGGCTGGTCGTTTGTGTATGGTATAACCAGTAGTAATCCCCCATGGATTGCTTTAACTTCCCCTCCTCCCTTAACAAGACATTCTCTAAGATGGCAATCTATGAGGATGACTCCTCGGAGTCTGTACAATGTTGCAACTGGATTCCTCGGAATCGCCGTAACAAAGCAAGAAAGCAAAAGCCCAGGAGTAAGGCCTCCAAAGTTGAGATGTCCCCCGGACCACTTGTCACMCTSGCSGACGAYGGSTATCTCTATGTGCACAAACATAAAGGGGAAACTAAATTTGTTAGGAGGGATGAAATTATTACAAAATATGGTAAATGTATAGTGGAAATGGAAGAGGTTTTCCAATGTGGACAAGTWCAAYCWAMTMWMACAGGCAATAAACNNNNNNNNNNNNNNNNNNNNNNNNNNNNNNNNNNNNNNNNNNNNNNNNNNNNNNNNNNNNNNNNNNNNNNNNNNNNNNNNNNNNNNNNNNNNNNNNNNNNNNNNNNNNNNNNNNNNNNNNNNNNNNNNNNNNNNNNNNNNNNNNNNNNNNNNNNNNNNNNNNNNNNNNNNNNNNNNGAATTGACCACTACCAGGAATTAACCTAGCAGGGATGCCCTGGGCGGTTACGGCAGACCTCAATCCAGCAAATGATGAACACATTGGTGCAATGCTCACAGTGATAGGGACAACAGTGGAAGCTCCAGCACTATAATTTAGGGGAACAACAACTCTGATGACTAGTGTAACAAAGTTGTGGGATAAACCAAAACCAGAAGGAGTACAATTGGTGTAGGGGTATACGATAGTTGCAGAATTATTTGTCCTGRTATTTATAAACTGGTGGGGGAAGAKWKTMWGCTGCTCAGTCGGGTACTCTGATCCACACATATCTTTATGTTCCCAATAGGCAAAGTCGTTGGGCTGTTCCCTGGGAGTTTGGTGTTCAGGGATCATGGCGACGAGCAGACACCCTTGATGGAATTGGGAGGCATTGACCTGCACATGCACACAAAACCCTGACCTGTATAAGTAGTGATACCTGAGATTCTGCCCAAAGACCCCTGTATCCATGAGAGATCCAGGTAACGGACACACCCATTCACCATACTGTGTATCTTTCCAATCTRGAGAATCAAAAGTGTAGAATCTATCACAAGAGGGACCTGGCTWAGTATCCMAATCYAATGCTTCACCAGCATCTATATTATATGTTGGCCACATGCCATATGCGACCACTGCTTTGGCAGCCTCTTGGGTTGTGATGCAGGAGTTTCCCGCTGTTAACTGCATCAATCTGTCKNGAATATCCAGCTTCTTCAACATTAGGTGATTTAAGTGCTGGTCCCTTCAGGGTGCCTGCAATTTCTGTGWSRGGTTTGGTGAATTTCTCTGGGTCCATTTGTTGCTGGGATGGGTWATAWGCCTGGGAATAATCACTTCCATAATAGTTAATATTTGTAAGGTGGTTTCCAGTTCCATAGATAAAGCCAGAGGAAGGTTTATTGCCTGTTTGAKKAKATTGTRCTTGTCCACATTGGAAAACCTCTTCCATTTCCACTATACATTTACCATATTTTGTAATAATTTCATCCCTCCTAACAAATTTAGTTTCCCCTTTATGTTTRTGCACATAGAGATACCCGTCGTCCGCGAGTGTGACAAGTGGKCCGGGGGACATCTCAACTTTGGAGGCCTTACTCCTGGGCTTTTGCTTTCTTGCTTTGTTACGGCGATTCCGAGGAATCCAGTTGCAACATTGTACAGACTCCGAGGAGTCATCCTCATAGATTGCCATCTTAGAGAATGTCTTGTTAAGGGAGGAGGGGAAGTTAAAGCAATCCATGGGGGATTACTACTGGTTATACCATACACAAACGACCAGCCGCGGCCCTGTCAGGTAGCACTAGACTAAGTAGAGGGGGCCCCCCCCTCTAGATACACCTTGGAGTAATGCCATGAGCATGCGCCATACGCCTCACCCTCGGGACAGAGGGGACGCATTCGTCAAGGACTCAAATGAACATTCGGGCTAAGAAATTCTTTTCCCTTTGCCTCCAGATGCCTCTAGCTCTTTCGTGTACGGTCGTGTTGGGTGAAAGCAGAAAACAGCATACTCCCTGTTGTTCCTAGACTTACTTCGGCCCGCACRGCGTAGACCTARGATGTTCTAGGCAGGTTTCAACTGCCAATGACTAATATCACTTACCACAATTGCCTTTTATCCTGGGCGGCCAACCCAATATNNNNNNNNNNNNNNNNNNNNNNNNNNNNNNNNNNNNNNNNNNNNNNNNNNNNNNNNNNNNNNNNNNNNNNNNNNNNNNNNNNNNNNNNNNNNNNNNNNNNNNNNNNNNNNNNNNNNNNNNNNNNNNNNNNNNNNNNNNNNNNNNNNNNNNNNNNNNNNNNNNNTCCTTTAATTTGTGGTAAGGCTATACTTTTACAGGATAGAAGGACAAATGTTAGGTATACTTTAGATAAGGTTGTTACTATTATGTTAGCTGAGTCTAGGAGAAGGAGAAATATACTCAATGTGGCTGATGCTTTGTTTCAGGGTCCTAGCTATGAGAGACCAAAGCTTATCCGAAAACAAGTTGTTGACAARCTCCTGCCAGAGGAAGTTGTTGAAGTATTGAAAGAGGTTCCATCAGAAGAGCTCATAGCTAAGTTGAAGGAGAAAGGTTATGTGTTCCCCATTGAGGTTGAGGTTGTGAGGGAGAGGAACAAGGTGCAGAAATATCTAAATTGGTTTACAACTGTGATGTCCACTCTTACCACTATTGTATCCTTTTCAACTGTTATATATATGCTTGTTAGTGTCTTTGCTGGTAAACAGGGTGCTTATACAGGTAATGTAAAACCCACTATCCAGAAACCTGTACTCAGAAAAGCTGTTGTCCAAGGACCAGACCTTGAGTTTGCCAAGTCTTTGATGAAAACATCTCTCTTTCCAGTGTGTACTTCTACAGGTTCCTATACTGCATTGGGTTTGTTTGATCAATGGTTAGTTCTTCCYGCCCATGCGAATCCTAARGATAGTATTGTATTTAAAGGTGAGAGYGTAAATATCCTTGATTCTATGCTTCTTGAGTCTAGTAGAGGTAACTTAGAACTAGTAGTTGTTAAGTTAGATAGGAATGAGAAATTTAGAGATATTAGAAAATATTTAGTTGAGAACTTCCATACAGAGAAGGAGTKMTGGTTRGCTTTAAATTCTGATCAATTTCGGGATGTCTATGTCCCAGTTGGYTCTGTTTCTCTCTTTGGTTTTCTTAATCTATCTATGACACCCACGTATAATACCCTCAAGTATAATTACCCCACAAAAGTTGGACAATGTGGAGGAATAGTGGTGAAAGCAGGAAAGATCTTGGGAATGCACATTGGTGGTGATGGTGTTTCAGGTTATTCTGCAATGTTGAAGAAATCCTATTTTAGTGTTTGTCAAGGTGAAATTGTACATAAGGAATCAACCAAAGAGAGGGGTGTAAAATCTATTAATGTTAAAACCAAGACTGGGCTTTACCCTTCTGTCTTTCATGATCTGTTTGAGGGAACAAAAGAACCTGCAGCACTTCGACCTGGCGACAGTCGTCTTAAGGTTGATCTGAATGAGGCCCTCTTTGCAAAATATAAAGGTAACAAACATATTTCTATCCCTCCTGAGACCCTTATTGCTATAGATCATTATGCTGAACAAATTAGGCCCCTCTTAYCAGAAAATCTTACTGATCAATTGGAATTGGAAGATGTGGTTTATGGGATTGAAAACCTTGAGGGTCTGGACCTCAACACMYCWRYYSTGTATNNNNNNNNNNNNNNNNNNNNNNNNNNNNNNNNNNNNNNNNNNNNNNNNNNNNNNNNNNNNNNNNNNNNNNNNNNNNNNNNNNNNNNNNNNNNNNNNNNNNNNNNNNNNNNNNNNNNNNNNNNNNNNNNNNNNNNNNNNNNNNNNNNNNNNNNNATTCAAGGGTGGTGTTGAAGGGTTTCTTAAAGATAAGCTTTTCAACTCTCTTTTCTCTATACTTGTTAAGGTTATAGGTTCTCTTGTAATATATATAAATGCTAAGGATGAATGTAAATTATCTACTCTTCTTGCTTTAGGTAGTATGCTAGGTGTAGATTTCCTATCTAAAGACCCGTTTACCTATCTTTATGAGAAGTTTACTGGGTGTGTCCAAATGCAGGGTCCTAGTGATTGGCTAAAAGACTTCAACATAGCATGCAATGCTTTTAAGGGACTRSWATACATTTACCAAAAACTGTCAACATTCTTTGATTGGATAAGGGGACTTCTGAAGAAAAATGAAGATCCAGCCAGACATGAATTCCACGGGATGCTTGAAGACTGGCCAGAAATAACGGAAAAGATGGACTTAATAGAGAGAAACAGGAAAAACTATCATGATGCTGATGTTCTAGAAGTCTGTGAATTTGTYATCACAATTAAGAAATTGGCTGACACTTATGGCATTGAGAGAAACATGGCTACAACACAAATTATTAAATATCATGCAAAAGCACAGAAACTGGCTCAATCTATTTAGGATCTTTGACAAGTAAGGTACAGGTACACACCTTTTTATCTCTATGTTNNNNNNNNNNNNNNNNNNNNNNNNNNNNNNNNNNNNNNNNNNNNNNNNNNNNNNNNNNNNNNNNNNNNNNNNNNNNNNNNNNNNNNNNNNNNNNNNNNNNNNNNNNNNNNNNNNNNNNNNNNNNNNNNNNNNNNNNNNNNNNNNNNNNNNNNNNNNNNNNNNTTGTGGCTGGGTCTGAAGCAGCTACAGCATCAAATGTGAAAGATTTGTTAATCATTTGTTTACCAATGTCAGCAGAGGTTATGGTGATGTTTTCTTCATAAAACAGGAAATACCTTGAATACAAGTACTCAATGTCTGTTTCACGTAWAGAAAAGACMGCATTTGATTCCCTCAATTCCATACTAGTCTGCCCACTACTTTCTGATGTCTCTCCAGATTCAGCAGCTGTTAATGCAGGAGCATCACCTTGTGTAATCTCTAGCCCATTGTTGATATGGATATAGCTGTGAGGTGGTTTGTAAGGCATTAGATAAGACTTGTTCAACATGTGCATTTAGGGCAGCAGGTATTGTGTCAGTCTCTCCCTGGGTCTCGGCACTTCTGGGGGYACCTATGTTCACATTATCAGTATAATACTTGTTGTCTGACGGGATCCTAAACACGAAGTTGTCTGAAGCACTAACCAATCCTATAATTTGACAGGTTGAGGGGCAATTTGGTGGGACTACAATTGCTGTTTGATACCACATTGTTATCCACCCATCATAAGAAAGGGTTGTATTTGTCAACA

>Simian bocaparvovirus
TGGTGTGTCTAGAAACGAAAGCTCAAAATTAACCACCGCGTCTTCCTTCTGAGGTGTGAAGTTTTTGACTAAAGTAGCGCACTTACTTGAGGCTTCAGCTCCAACCAGATCACCACAATCAGTGTCAAGAGGCAGATAAGTCCCGCAATGACGGCAAATTCCGTTTTCATGAAGAGTGAAATCCTGTGAATGACCATCACAGATTTTATTAAGAGGAAATGAATTTGGTGTACATTCAAGATTCCATTCAGAGTAAAAGCCTTGAAGCGTGCAATTGAAACGCGAGCCGCAAGTCAAGAGCCAGGCAGCCACTTCTTCTTCTGTGATTTCTCCAAATGTGCTCTCTAGTTGATTCATGAAATTAAACTGAACCACTCTGTCTTTAATTGGCTTGGCATGCACTTGAATTACAGTGTTTCCTCCTGTTGTAGCTCAAGCAGCACAAGCCGCGGTCAAAAAAGAGTTTCAGCTGAAACAAAGAACGAGAGAGCCTGCATTCTCTTGTTATGTCCARGTAGAACTAGGCCGAGAGAATCTACACGTACATGTAGTGATTGGAGGCAAAGGACTAAACAAATACAATGCTAAGCCGTGGAGAAATCCTCTGGCATACTACTGGCTGACATACATTAAAGAACACATTCAATCGACGGCAGACTTGATCCTTGAAAGGGTTGAATATACCAACATTCAATGGGCGCTAGACAGAGAGATCACTAGATGCAAGGCTGCATACACTGACATTTGTAAGATTTTAGAATACAGAAACAGAAATGGCCAGAAATATGCATGCAGAGTTGATCCGATGGAGTTCATTTCTAACTATCTGCTGTGCAAGAACTTAAAATACAGTCTATATCATGAACCTATTCAGATAACTCCATATAGAAGCTTCTTTGTTGGAACAAATAAGACGTATGCGATCACTTTAATAAATGGAAAATACATTCAGCCTTGGGTTAGAAAACACTGGACAGACGAACTTCAAGCTAACCTCAGCAGAAACAAAGAGGAGCCTGTTTTTACAGGAGATCCATTTGGAATGTTGCCTAAGGTAGACCAAGCGAATTGGACGGGAGCGACTCAATTGCGCGGGAAAATGACTAAACGAGAAAGTTTAATGATTGACTGCATGCAGAGATATCTAGAAGGGCACTTGTTAACCTATGAACTGTTGGTTGGCAGTCACCCTGATCTTGTTGTAATGATTGAATCGCAACCTGGCGGGGCTAGATTACTAGAGCAGATCCTGGGCATGGTTCACATCAGGCTGTGCCAGACATACACTGCGTTTACTTATCTAAAGACTTTGTACCCTAACTACCAAGTGTACTCTGACAACAGAGTGTTTAAACTGCTGAACAAACAAGGGTACAATGCGTGGCAGGTTGGACATTGGATTTGCTGTGTGCTAGATAAAAAAGCTGGAAAACAAAATACCTTAT

>Simian protoparvovirus
GATAGGTTGGTTAGTAAAAAAATGACTTACATGGTTAGTATGTTAGATTGTGTAGTTAGGCATTGCTCTTCCTGGCATGTATGGAATTTCAAAGTTTCCAATTTCATTTGGTACAGTTTCTTTCATGCTTTCTCTTGGAGCGAGTGATGGTAGTTGATAGGTGTTCCATTGTCTTGGAGTTCTAAGTTTGGCTTTGATGATTAGTTTTCCTGTCCACCAAAAGGTTCCAAATGTAACTATTCTTGATGAATTGCCATTGTTGTCTACAGTGTCTGTGTAGTTTGGAGCTAGTTTAACAAAGATTTGTCCTGGTGGATTTGGTGTCATGAATGGAGCGTGTGCTGATGCCATTGGTTTGTGAGTTGTGTTTGGTTCTTTTCCCCATATGGCTCCCCATGGGTATTGTGCTCCATGGTCATCAAATGCTGTGAATGGTCCGAATGTGTTGTGGTAGCCTTGTGTCCAGAATGCGTCTCGTCCAGCTACATTGTTGTTGAGTTCTTTTTGGTGTATGTTTTTTGGTGCCCAGTTGGTTTGTCCTGTCATTTGTTGATTGTTTTGCCACCATGTTTCTCTGAATTGGTGTTCTTCATCACCATGGTTCCAATCATATATTGCTTTTTCAGAAGCTCCTTGTGTTAGTCTTGTGCCGGCAAATANNNNNNNNNNNNNNNNNNNNNNNNNNNNNNNNNNNNNNNNNNNNNNNNNNNNNNNNNNNNNNNNNNNNNNNNNNNNNNNNNNNNNNNNNNNNNNNNNNNNNNNNNNNNNNNNNNNNNNNNNNNNNNNNNNNNNNNNNNNNNNNNNNNNNNNNNNNNNNNNNNATAAGGAGGAGGAGTAAAAGTTAAGGCTCAATGGATAGGTGGGACTTCTTTCTCTGATTCCTTCATAGTTACTTCCCATACCAGAACTTCTATGTTAGCTGACAGAGGCAGTTATTTGCCAGTGTATAAGCAAGGTTCTCACAATGATGCTTCACAGCCTGTGATGGGTATGCGCACTCCTTATTCTTATATTGATGTGAATGCAATCTCTGCTCATTTAACTCCGCGTGATTTTCAGCAGCTGCTAGATGAATATGATGAAATTCGCCCTAAAGCTTTAACAATTAGCATCTCTGCAATTGTTGTTAAGGATGTGTCAACTAATGCAAATGGGACTACTGTCTCTGATAGCAGTAGTGGAGGCATTACAATTTTTGCTGATGACTCCTATGATTACCCCTATGTGCTGGGTCACAACCAGGACACGCTGCCAGGACACCTGCCAGGTGAACACTATGTACTTCCTCAGTATGGTTACATAACTAGAGGCCGAGAAATAGAGAAAAATGGTTCTATTGTAGCCATTAGTGATCATAAGACAGAGTTGTTTTTTTTGAAGCATCATTTGCAAAGTCTTCTTTATAACATTTTACTTGAAAGAGAGTAATCCTAGGACAGAGGACAATTTGCCTAAATGTATNNNNNNNNNNNNNNNNNNNNNNNNNNNNNNNNNNNNNNNNNNNNNNNNNNNNNNNNNNNNNNNNNNNNNNNNNNNNNNNNNNNNNNNNNNNNNNNNNNNNNNNNNNNNNNNNNNNNNNNNNNNNNNNNNNNNNNNNNNNNNNNNNNNNNNNNNNNNNNNNNNAAAGTGGKTACAAAAACAGCTCAAACAATGGTTTCCGGATGAACCCCCTATGCTTCAATGACAGAWGGTTAATTCACCAACATTTGCGTGAGCTATCTTTGAGAAAGGAAACCACCCAAATTCAAAGCATATCACCTCAAGAAAAGAAAAAAAAAAGATTAGAAACTGCAAAAGAACAATCAATTAAAGAAACAATATACACATTAACAAAAAACAGACTACATACACAAGAAAAATGGATGCTTGGTGATCCGGACAGTTACATCCAACATATAGCCAATCCAGGAGGAGAAACTATAATCAAAGCTACACTTGATATAGTTACTCTAAAAATGTCAGTAGAAAAAACTGCATATGACCTAATCATAGAAACTGAAACAACCGACCAACCAAAAAAAGCTAAAAAAACCAAAGCATGGAAACTTCTCAAAAACAATAACTTTAATCCAAAAAAAGTATGGCATTGCATTTCATGTGCTTTAAACAAACAAATGGGAAAAAGAAATACAATACTACTATGCGGACCAGCAAGCACAGGAAAAAGCCTAATAGCACAAAAAATTGCACAACTAGTTGGTAATGTTGGTTGTTACAATCCAAGCAATGTAAATTTCCCATTCAATGACTGCAGCAATAGAAATCTAATATGGGTTGAAGAAGCTGGAAACTTTGGTGGACAAGTAAACCAATTTAAAGCAATTATGAGTGGTCAAAGTATAAGACTAGACCAAAAAGGAAAAGGCAGCAAAGCGATTGAACCAACACCAGTAATAATGACAACAAATGAAGACATAACAAAAGTAATAATAGGCTCAGAAACCAAACCAGAACACAAACAACCAATAATGGACAGATGCTGCAGAATAGAAATGAAAAAAAGACTAGAAGGTGACTTTGGTTTACTAGAAGATGGTGAAATTCCAAGCATCTTCAAATGGTTAGAAAGTCATGCATTCCTACCAACTATGGCAAACTATTGCATCAGATGGGGCGGTCCTCCAACCTGGGGAGAAAACTGGAATACAAAACCTAAAGNNNNNNNNNNNNNNNNNNNNNNNNNNNNNNNNNNNNNNNNNNNNNNNNNNNNNNNNNNNNNNNNNNNNNNNNNNNNNNNNNNNNNNNNNNNNNNNNNNNNNNNNNNNNNNNNNNNNNNNNNNNNNNNNNNNNNNNNNNNNNNNNNNNNNNNNNNNNNNNNNNTCACAGAGAAAGAGATCTCTGCAATCAACTTTCTCAAACAAAACCTAGAAAAAACAGGACTAAGCTTTGTATTCAAAATACATGAAACTACTTTCAAACCAACTGATGGAAAACCTATAATAATAGACTGGACTGACTACATGAAACCATCCAAAGATGAAGACACCAAAGAAGTCTGGAAACTAGATCAACAAACTGTGAGTAACAGAGATCCAGACTGGGGGTGGAAACCAGATATAAATGAAACTCCATACAAACAAGCTCTAGTAGGAGTCAGTGGAATTAAAAGAATACTGTTTGACTACTTTAAAACTAAATGCATAGAACCTAAAGAAGTCAGATGGTTCATACAAGCTGRACTAGGACAAGACTCAGGCCTACACTTTCATGTACTACTACAATCAGAAAAAATTCAACAATCATCTGGTAAATGGATGGTAAAATTCTTTGCTGAAAAATGGAGCCTCTTTCTAACTCAATGCATACCAATGAAAAAAGAGGATCTCCATCAATTTTTCAACCAAACCAAATTCAGACACACAGTTGAAAACAATGATTGGATCCAAGTACTCTGCTACAC

>Simian dependoparvovirus
GATATTGATCTTGCCCGTGGTGGCCGGCCCAAAGAGCCAGATGGTGTTGCGCTTCCCAAACCTTTTCTGGGCCCAGCCGAGAAAGACAGAGCCGGCGTAGGCAGGGTCGTAGCCGTTCAGCTCCAGGATGCGGTAAATGCGGTTGGTTTTAATGTCCGCGGGCGGAGCGGGGCCTACCAGGTAGTCGGGCGCGGATTTGGTCAGCGCCATGATCTTGCCGGCATTGTCCAGAGCGGCCTTGATCTGGGACCGCGAGTTGGAGGCGGCGTTGAAGGAGATGTACGAGGCCTGGTCCTCCTGGATCCMCYSCYYCYCGSAGGYSATGCCCCGGTCCACCAGCCACCCGACCAGCTCCATGTAGCGCGCGGAGGTTTTTGATCGGATGACAGGCGCGTCAGAATTGGGGTTCAGATTCTCCTTGTTCTGCTCCTGGGTCTGGCTGACGTGGGTCAGGTGCTGCGCCACGAGCCGTTTGCGCTCGGCCAGGTTCAAACACGCGCTTATATACTCCTCCATGTTAGTCCACGCCCACTGCAGCTCGGGCTGAGTCTTGGGCAGGAGGTAGTTGGGGATGTAGCACTCGTCCACTACCTTGTTCCCCCCTCCGGCGCCATTACGCGTCTTGGTCACCGCGAACCAGTTGGGCAGGGTCGGCTCGATCCCGCGGTAGATGGTCTGCACCAGCTTGTCCCTAATCTGACTCAGGAAGCGGCCCAGCACCATGGATTTGACNNNNNNNNNNNNNNNNNNNNNNNNNNNNNNNNNNNNNNNNNNNNNNNNNNNNNNNNNNNNNNNNNNNNNNNNNNNNNNNNNNNNNNNNNNNNNNNNNNNNNNNNNNNNNNNNNNNNNNNNNNNNNNNNNNNNNNNNNNNNNNNNNNNNNNNNNNNGTACTGCGTGATAAAAGAGTCCACTCTGGCTGCAGTGAAGGTTGTCGCCGGATKGDHAGGTACGGGGGTATTTTTGATGAAGATCTGAGGAGGCGGGTGTTTCAGTCCAAACCCACCAATCAGCGGTGAAGGATGAAAGTGTCCATCCGCGTGTGGGATCTTGGCCCAGATGGGTCCCTGGTAGTAAATGTCTCTGTTTTGCCAGACCATACCAGGCAACACGCCCATAGCCGTAACATTGCCGGTGATGGGAGCGGTTGTGGCATTTTGATTATTGTCAGCAATTTGACCAAACATGTCGGTGTCTCTCGGGTTGGTAGCAGCGATTTCTTCTTCTGATGTAAACAGCAAGTTATTGGCTGAAGTTGTGGTGGTTCCAGTGATAGAAGGTCCAGGGAAAATGAGCTGTGCGTTGCTAAAGTCCCCATCTGAAGGTCCGGCTGTGGCCATAGGAGGTCCAGGTGCAATGTTGCTCCATCGGTTGTTTAAGGTATAGTGGGTGTCATATTTTAACAAAGCGTTGCCTCCACTTGCAGGAATCTTGTAGTTTTGACTGGCAGTCTTTGAGAACATCTGCTGCTTAACACAAGGCCCAGGCAGCCAGTTCTTTCTGTAAAAGGCAAAATCCCCGCTTCTGATCTTTCCAAATGTGGTTGCTGCATTGCCTTGATTCAGAGTCTCTCCAGAGGTGGTCGACTGCAAGTGCCACAGGTACTGGTCCAGGAGAGGATTCATCAGTCTGTCCAAGCTCTGGCTGTGAGCATACATGGAGTGGAACGGCACCTTCTCAAAGTTGTAAGCCATTTCAAAGTTGTTGCCAGTTCTCAGCATCTGTGAAGGAAAGTACTCCAGGCAGTAGAAGGCATTTCTGTCCGTTTGGTTTTGATTTTCACCAGTTACGATGCCACAGTAGCCATATTGAGGCACCATGAAGACGTCATTGGGGAACGGAGGCAGGCTCCCTTCTTGTCCTGCATCCATCACGTACGGGAGCTCATACGACGAGTCCGCAAATATTTGAACCGTGCTGGTAAGGTTATTAGCGACCGTAGTCTCGCCGTTCGACGTTGTGACCTCCTTAACTTGGATGTTGAAGATTTTGACCCGCATGGCTTTGGGTCGCAGTCCCCAGTTGTTGTTGATGAGTCGCTGCCAGTCACGTGGTGAGAAGTGGCRGTGGAATCTGTTGAAGTCAAAGTATCCCCAGGGGGTGGAGAATCCGTTGTATGTATTGCTGCTGGACGTGGTTCCGAGCCGCAGGTACAGGTGGTTGTTGTAGGTGGGCAAGACCCAGGTTCTGGTTGAGGTGGTTGTGACTTTGCCCTCAGACCAGGTGGAATCGCAATGCCAATCACCCGAGGCATTACCCACTCCATCGGAACCTTGTCCCGCATCGACAGAATTTCCGCCCGGTGCTGCACGCATTTCAATGTCTGAAGACATGGCGCTGGTATCAGATCCTTCAGGGGGTCCGTCTCCGGCTCCAGTGTCCTCCTCAAAGTTAAGTCTTTTTTTGGCTGGTTGTTTGCCCTTTTTACCGATTCCCGTGGAGGAGTCGGGATGCTGTGGTGACTCTACCGGTCTCTTCTTTCCAGGAGCCGTCTTAGCGCCTTCCTCAACCAGRCCSAGAGGTTCGAGWACCCKCTTYTTGGCCTGRAAGACTGCTCGYCCGAGGTTGCCCCCAAAAGACGTATCTTCTTGCAGACGCTCCTGAAACTCGGCGTCGGCGTGGTTATACCGCAGGTACGGATTGTCACCCGCTTTGAGCTGCTGGTCGTAGGCCTTGTCGTGCTCGAGGGCCGCGGCGTCCGCCTCGTTGACGGGCTCCCCCTTGTCGAGTCCGTTGAAGGGTCCGAGGTACTTGTAGCCAGGAAGCACCAGACCCCGGCCGTGGTCCTGYTTYTGCTGGTTGGCYTTGGGCTTCGGGGCTCCAGGTTTCARGTCCCACCACTCGCGAATGCCCTCAGAGAGGTTGTCCTCGAGCCAATCTGGAAGATAACCATCGGCAGCCATACCTGGTTTAAGTCATTTATTGCTCAGAAACACAGTCATCCAAGTCCACGTTGACGAGATCGCAGGCCGAACACGCAATCTCGGGTGCCCGCCCCAGCAGATGATGAATGGCACACAGTTTCTGATACGTCTTTTTTCTGACGACAGGAACGGGTTGAGATTCTGACGCTCCGGGGAAGCACTCGGAACAGTCTCTGACCCCGTGCGTGAAGCAAGTGTTGAAATTCTGATTCATTCTCTCGCATGTCTTGCAGGGAAACAGCATCTGCAGCATGCCCGCGTGACGAGAACATTTGTTTTGGTACCTGTCGGCAAAGTCYACCGGWGCTNNNTCCGCGTCTGACGTCGAKGGMTCCGCGACTGAGGGGCAGGCYCKCTTGGGCTCGCTTWTATCSGCGTCAYCGGGGGCGGGKCTCTTGTTGGCTCCACCCTTTCTGACGTGGAACTCATGCGCCACCTCGGTCACGCGRTCCTGCGCCCAGSGGRRGRACTCTTTGACTYCCTGCTTKGTSACCTTGCCAAAGTCRTGCTCCAGRCGGCGGGTGAGTTCAAAYTTGAACATCCGGTCCTGCAACGGCTGCTGGTSCTCGAAGGTGGTGCTGTTCCCGTCAATCACGGCGCACATGTTGGTGTTGGAGGTRACGATCACGGGGGTGGGATCGATCTGGGCGGAAGACTTGCACTTTTGGTTCACGCGCACTTTGCTGCCGCCGAGAATGGCCTTGGCGGACTCCACGACCTNNNNNNNNNNNNNNNNNNNNNNNNNNNNNNNNNNNNNNNNNNNNNNNNNNNNNNNNNNNNNNNNNNNNNNNNNNNNNNNNNNNNNNNNNNNNNNNNNNNNNNNNNAGCCAGGAGCTCCATTTTGCCCGCGGATTTCAAACGAGCAGCAACCATGCCGGGATTCTACGAGATCGTCGTGAAGGTTCCCAGCGACCTGGACGAACACCTGCCGGGAGCTTCTGACAGTTTTGTGACCTGGGTGGCCGAGAAGGAATGGGAGCTGCCCCCGGATTCTGACATGGACATTTCACTCATTGAACAGGCACCCCTCACCGTGGCAGAAAAGATCCAGCGCGACTTTTACGTGGAGTGGAAACGGGTGAGCAAGGCCTCAGAGCCGCTATTTTTCAATCAATTTGAGAAGGGGGACTCGTATTTCCACATTCATATGCTGATTGAGACCAGTGGAGTTAAATCCATGGTCCTCGGCCGATATCTCACACAAGTCAAGGACAGGCTCGTAGCCCGCATTTTCCGGAATGTGGAGCCTACTATGCCAAACTGGTTCGCGGTGACCAAGACGCGTAATGGCGCCGGAGGGGGCAACAAGGTGGTGGATGAGTGCTACATCCCCAACTACCTGCTCCCAAAAACCCAGCCGGAGCTCCAGTGGGCGTGGACTAACATCCCCGAGTATATAAGCGCGTGTCTGAACCTGGCTGAGCGCAAAAGACTCGTGGCCCAGCACCTGACTCACGTCAGTCAGACTCGGGACGAGAACAAGGAGAATCTGATACCGAATTCAGACGCTCCCGTGATCAGATCAAAAACTTCTGCGCGCTACATGGAGCTGGTCGGGTGGCTGGTGGACAAGGGCATCACCTCAGAAAAACAATGGATCCAGGAGGACCAGGCCTCGTACATCTCCTTCAACGCCGCCTCCAACTCGCGGTCTCAGATCAAGGCCGCTCTGGATAATGCCGGAAAGATCATGAGCCTGACAAAAACCGCCATCGACTACCTGGTTGGGTCAGATCCACCGCAGAACATCTACCAAAACCGCATCTATCGGATCTTACAAATGAACGGCTACGACCCCAGGTACGCGGCTTCCATTTTCCTGGGCTGGGCGCAAAAGAGGTTCGGGAAGCGCAACACCATCTGGCTGTTTGGGCCCGCCACCACCGGTAAGACCAACATCGCGGAAGCCATCGCTCACGCGGTGCCCTTCTACGGCTGCGTCAACTGGACCAATGAGAACTTTCCCTTCAACGATTGCGTCGACAAGATGGTGATCTGGTGGGAGGAGGGCAAGATGACCGCCAAGGTCGTGGAGTCCGCCAAGGCCATTCTCGGCGGCAGCAAGGTACGCGTGGACCAAAAGTGCAAGGCCTCGGCCCAGATCGACCCCACGCCCGTCATCGTCACCTCCAACACCAACATGTGCGCCGTGATCGACGGGAACAGCACCACCTTCGAGCACCAGCAACCGCTGCAGGATNNYGGATGTTCAAGTTCGAGCTCACTCATCGCCTGGAGCACACCTTCGGCAAGGTCACCAAGCAGGAAGTGCGTGAGTTTTTCCGGTGGGCGCAAGACAATGACGTGCCCGTGACTCATGAGTTTTACGTCAGAAAGGGCGGAGCCAACAAACGCCCCGCCCCCGATGACGAGGATATAAATGAGCCCAAGCGTGCCTGCCCCTCAGTCGCGGATCCATCGACGTCAGACGCGGAAGCACCGGCGAACTTCTCCGACAGGTACCCGAATAAGTGTTCTCGGCACTTGGGCATGAATCTGATGCTTTTTCCGTGTAAAACTTGTGACAGAATGAATCAGAATGAGGACGTTTGCTTTACTCACGCTGTCAAAAACTGCGCGGAATGTTTTCCGTCAGAAGCTCCTCAGGTTGTCAAAAAGACTTATAAGAAACTGTGTGCCGTTCATCACATCATGGGGCGGGCTCCGGAGATTGCCTGCTCTGCCTGCGACCTGGTGAACGTGGACTTGGACGATTGCATTTCTGAGCAATAAATGACTTAAACCAGGTATGGCTGCTGATGGTTATCTTCCAGATTGGCTCGAGGACAACCTCTCTGAGGGCATTCGCGAGTGGCTGAACCTCAAACCTGGAGCGCCTCAGCCCAAGGCCAACCAAYAWNNNCAGGACAACGCTCGGGGTCTTGTGCTTCCTGGATACAAGTACCTCGGACCCTTCAACGGACTCGACAAGGGGGATCCCGTCAACGAGGCTGACGCCGCGGCCCTCGAGCACGACAAAGCCTACGACAAGCAGATTGCGGACGGAGATAACNNNNNNNNNNNNNNNNNNNNNNNNNNNNNNNNNNNNNNNNNNNNNNNNNNNNNNNNNNNNNNNNNNNNNNNNNNNNNNNNNNNNNNNNNNNNNNNNNNNNATACTGGGTGGCCGAGAAGGAATGGGAGCTGCCCCCGGATTCTGACATGGATCCGAATCTGATTGAGCAGGCACCCCTGACCGTGGTCGAGAAGCTGCAGCGCGACTTCCTGGTCCAATGGCGCCGCGTGAGTAAGGCCCCGGAGGCCCTCTTCTTTGTTCAGTTCGAGAAGGGCGAGTCCTACTTTCACCTGCACGTTCTGGTGGAGACCACGGGGGTCAAATCCATGGTGCTGGGCCGCTTCCTGAGTCAGATTAGGGAAAAGCTGGTGCAGACCATCTACCGCGGGATCGAGCCGACCCTGCCCAACTGGTTCGCGGTGACCAAGACGCGTAATGGCGCCGGMGGGGGGAACAAGGTGGTGGACGAGTGCTACATCCCCAACTACCTCCTGCCCAAGACTCAGCCCGAGCTGCAGTGGGCGTGGACTAACATGGAGGAGTATATAAGCGCGTGTTTGAACCTGGCCGAGCGCAAACGGCTCGTGGCGCAGCACCTGACCCACGTCAGCCAGACCCAGGAGCAGAACAAGGAGAATCTGAACCCCAATTCTGACGCGCCTGTYATCCGGTCAAAAACCTCCGCGCGCTACATGGAGCTGGTCGGGTGGCTGGTGGACCGGGGCATCACCTCCGAGAAGCAGTGGATCCAGGAGGACCAGGCCTCGTACATCTCCTTCAACGCCGCCTCCAACTCGCGGTCCCAGATCAAGGCCGCTCTGGACAATGCCGGCAAGATCATGGCGCTGACCAAATCCGCGCCCGACTACCTRGTAGGCCCCTCTTTGCCTGTGGACATTACGCAGAACCGCATCTATCGCATCCTCGCTCTCAACGGCTACGACCCTGCCTACGCCGGCTCCGTCTTTCTCGGCTGGGCTCAGAAAAAGTTTGGAAAGAGGAACACCATCTGGCTGTTTGGGCCCGCCACCACCGGGAAGACCAACATTGCGGAAGCCATCGCCCACGCCGTGCCCTTCTACGGCTGCGTCAACTGGACCAATGAGAACTTTCCCTTCAACGAYTGCGTCGACAAGATGGTGATCTGGTGGGAGGAGGGCAAGATGACGGCCAAGGTCGTGGAGTCCGCCAAGGCCATTCTCGGCGGCAGCAARGTGCGCGTGGACCAAAAGTGCAAGTCTTCCGCCCAGATCGATCCCACCCCCGTGATCGTCACCTCCAACRCCAMCATGTGCGCCGTGATTGACGGGAACAGCACCACCTTCGAGCACCAGCAGCCGTTGCAGGACCGGATGTTCAAATTTGAACTCACCCGCCGTCTGGAGCACGACTTTGGCAAGGTGACAAAGCAGGAAGTCAAAGAGTTCTTCCGCTGGGCKMRKGATCACGTGACCGAGGTGRCGCATGAGTTCTACGTCAGNAWAGGGTGGRGCCAACAAGAGACCCGCCCCCGATGACGCGGATATAAGCGAGCCCAAGCGAGCCTGCCCCTCAGTCGCGGATCCATCGACGTCAGACGCGGAAGGAGCTCCGGTGGACTTTGCCGACAGGTACCAAAACAAATGTTCTCGTCACGCGGGCATGCTTCAGATGCTGTTTCCCTGCAAGACATGCGAGAGAATGAATCAGAATTTCAACATTTGCTTCACGCACGGGACCAGAGACTGTTCAGAATGTTTCCCCGGCGTGTCAGAATCTCAACCGGTCGTCAGAAAAAGGACGTATCGGAAGCTGTGTGCGATTCATCATCTGCTGGGGCGGGCACCCGAGATTGCTTGCTCGGCCTGCGATCTGGTCAACGTGGATCTGGATGACTGTGTTTCTGAGCAATAAATGACTTAAACCAGGTATGGCTGCCGATGGTTATCTTCCAGATTGGCTCGAGGACAACCTCTCTG

>Simian chaphamaparvovirus
TCCTCCAGTGGGAAACACACAAACTGGCGGCCATGGAAGACATAGAAGAACCAGARCCAACAWTRGARATCTGCAAATGCCAAAAAGCACACAGACCAGAAGCGCTCCTRTGCTACATGGTGAAAAACCCGCTCTTCATAGCAGCACACAATCCAAAATCACTACAATACGCATATTCACTCTACTTCCATAACAAAGGCCAGAAATACTTAGACAAAAAAGAGGCAGAAAGACAAAGAAAACAAACACTCCCAATAGAAACCATATCAGGAGGACACCCAATCACCAGAGACATCCTCAGCATCATCTACAAATACAACTGCCTGACATCAGAAGACATCTTCAAACACGAGCCAGACATAATCATCCAACACCTACACAAACCAGGCTTCGCCAACATAATCAAAAACTGCCTGGCCTTCGTAGAGGCCACCAAAGGCGAATGGTCACTAGAAAAGAACGCACACAGACACAGACCAGACCCCACAACAGNACACAWKWKCATCAACCACCAGGGCCTAGACACAGAAGAGGTAGATTACATGCTCTATCAGTGGATCTCTAAATCACACCCAAAGAAAAACACCGTCCTCCTCATAGGACCCAGCAACACAGGCAAATCAGCCTTCATCAGAGGTCTCAGAGGAGTCCTAGAAACAGGAGAAATCTGCAACGGGCAAGTATTCTGCTTCGAGGGACTGGTAGGCAAAAAGCTAGGCATATGGGAGGAACCTCTAATCAGTCCAGAGTCAGCAGAGAAAGCCAAACAGGTATTCGAAGGGGCAGACACCTCAGTACCAGTAAAATACAAAAAACCACAACCACTAGGCAGAACTCCCATAATCATCACCAGCAATCACTGGCCGTGGCGCTACTGCACCGCGGAAGAAAACCCGTCCAGAAACAGGATGTTCATCNNNNNNNNNNNNNNNNNNNNNNNNNNNNNNNNNNNNNNNNNNNNNNNNNNNNNNNNNNNNNNNNNNNNNNNNNNNNNNNNNNNNNNNNNNNNNNNNNNNNNNNNNACTCATGGGTCCCCAGGTGGGTCCATAGTATCTTGATCTTCTTTTTTTCACTTTTAAATGGATTGTTGCTCTGTAACATCCTTGTGTGCTTGTTTGTATTAATGTATTATTTTCATCGAATAGTGGAATTCCTTTTATGAAACATTGTGAGGGTGGATATTTATAACTTTGATATTCTGGACCTGGCCATCCTAATTGTGGTTTTTTTATGTCTGGTGTTTCTATCATTGTTTTGTTCATTTCTATCCAGAACCATGATACTGGTACGATTGGTGCATTGAGTAAATTTGGCATGTCATATCCTAGGTATCTTCCTTGGTATGATGGTGCTGCTTTGGGTGATTCTGCCTGTCCGCTTGTATATGATGTTTGTGGAAATGGATCTGATGGAAAGTTATTTGGTATGTAGCTTCCATCTGGTCCTAATCTGCTTTGTTCTGTTCCTGCTGTATCTGTATACGTTTGGTCCATCCAGGGTCCTTCTGGTATGTATGGCATGTATTTTGCTAGTAGGTCTAGGTTGTACCAGATGCCTTCATCACATGGATGTGCATTCCAGTTGAATGTCATAGCATTTTTCCCTGGTCTTAGTTCTAGTATGTGATCTGGGTCTGTTAATGGGTCCCAATATGTACCTGTTCCTTGTGCTATATTTGGAGTTCCTGTATTTGTATGTGCCCAGACGCTGGTAGCGTATGGATAATTTGGTGGTACTGGATCCCAGCTCCAGGTTCTGACATCATATGGATCGTGTCCAGGTGTTTGCCATTTATATGTTGGCGCTATTAATCTTTGCCATGTTTGCTCTTGAGTGCTTCCTGTTCTTACTACTCCTTCTTTATATGCCACATAGAAATTTTTCCATATTGGGTCTGTCCACCAGTTGTAATAACTTGTTTCATATAAGTTATCTTGCATTCCTATACTATAGATAGTATTATTGAAAGCTGTGAAGGTACTGGTTGCTTGGATAGCGAGGTTTTGTGTTAATGGTATTGGGTTATATATTGTTATGGTGTATCCTTCTACATGGTATGCTTCATAATNNNNNNNNNNNNNNNNNNNNNNNNNNNNNNNNNNNNNNNNNNNNNNNNNNNNNNNNNNNNNNNNNNNNNNNNNNNNNNNNNNNNNNNNNNNNNNNNNNNNNNNNNTATTTGTATGCTTGGAATTCTGTTCCTGGCCATCCTAGTTGTGCTTTCTTTGTATCTGGTAAGGTGACGAGGTTTCTGTTCATTTCTGTCCAGAACCAGGATACTGGTACGATTGGTAGATTTAGTAGGTTTGGCATGTCATATCCGAGGTATCTATTGTTGTATTGTGGTTCTGGTCTTCGTGTTTGGCCTGCTCCACTGGTGTATGAGGTTTGTGGGAATGGATCAGACATGTCATTTTGTGGAATGAAGCTTCCTGTTGGTCCATATCTGCTTGTTTCTCCTTTACTGCTTGTGCTTGTTTCTCCTAACCATGGTCCGTCTGGGACATAAGGTAGGTATTTTGCTAGTAAATCTAGATTGAACCATATGTTTTCGTCACATGGATGGTTGTTCCAATGGAAGCTTACGCTGTTTTTTCCTGGTCTTAGTTCTAGGATGCTGTCTGGGTCTGTTAGAGGGTCCCAAAATATTCCTGTTGGGTGCGCAATATTTGGAGTTCCGCGATTGGTGTGAGGCCACACGCTGGTGGCTTGTGGGTAGTCTGGTCTGGTTGGATCCCATGACCAAGTGATGGTGTCATATGGATCGTGGTCTGGAGTTTGCCATAAGTATGTTGGTAGTAAGAGTCTCCTTTGTGATGTGGTTTCGGTTCCATATTTGATGNNNNNNNNNNNNNNNNNNNNNNNNNNNNNNNNNNNNNNNNNNNNNNNNNNNNNNNNNNNNNNNNNNNNNNNNNNNNNNNNNNNNNNNNNNNNNNNNNNNNNNNNNCGAGCATCGAGGACGTGATGATGCAGATCGCGGAGGAGCTGGGGGAACAGGGGATGGAAGTGGACAGCCAGATCCTGACCAGCCTGGATCTGATAGAAGACAACATGAGGACCTACGCGAGGTGGTGGAGCTGGACGCCGGGCAGAAGAGCGGGCATCAAATGGAAACCCAAGAATCAGAGCTGGGTGGGGAGGTGGGTACCCTAACAATCCCCACCATGGTGGACTGGTGTAAATACTTCTCCTTTCTCTATTCGCAGTTTTCCAAATAAACGACCATGGCAGAATCCATCTCACTTGGCAATAATTATATGTGTTACTGGGACAACTCTCCCTACGTATACGGATCACCAGACTTCAGTCAAGTAAACACCCTCACATCAGTCAATACCGGATGGCATGTCTTATCTACCATGCTATGGAAACATTTTCTCTCACCCAAACAGTGGTATGAAATGATGATTCACTATGAAGCATACCACGTAGAAGGCTACACTGCAACACTATACAATCCTATTCCACTTACACAAAACCTTGCCATCCAAGGCACCAGTACCTTCACAGCTTTCAATAATACCATATATACACTAGGAGCTCAAGACACATTATATGAAACCAGCTATCATAACTGGTGGACAGACCCTCTATGGAAAAACTTCTATGTAGCATACAAAGAAGGCTTCATCAAATATGGAACCACAACAGTAACACAAAAAAGACTWTTACTACCAACATATCTWTKGCRAACTCCAGRCCATGATCCATATGWTWYATACACCTGGTCATGGGATCCAACAAGACCAGACTATCCACAAGCCACCWKMKYATGGCCACATACCAACACCGGCACGCCCAATATAGCTCATCCAACAGGAATATACTGGGATCCACTAACAGACCCAGATAGCATCCTAGAACTCAGACCAGGAAAAAATTCAATGACATTTAATTGGAGTGCTCACCCATGTGATGAAAACATCTGGTTCAACCTAGACCNNNNNNNNNNNNNNNNNNNNNNNNNNNNNNNNNNNNNNNNNNNNNNNNNNNNNNNNNNNNNNNNNNNNNNNNNNNNNNNNNNNNNNNNNNNNNNNNNNNNNNNNNGATAAGAAGATGAAGTMTATTTCGTCTATGTCTAGTCCTTGGTGGCTGAGGCATGTGTGTATGGCTGTCGGATCTGCTTGGTATCTCTGTGAGTTTTGTTGTAGTGACCACTCTCCTTTTGTGGCTTCCACGAAGGAGAGGCAGTTTTTTATGATCTGCATGAACCCTGGTTTGTGTAGGTGTTGCACTATGATGTCTGGGTTGTGTTTGAATATGTCTTCTGCCGTGAGGCAGTTGTGTGTGTATATGATGTTGAGGATGTCTTTTGTGATGGCGTGTCCCCCCTGGAGTACTTGCTGCGGTAGGATCTGTTTTCTCCTTCTSTCTTCTTCTTTTTTGTCTAGGTATTTCTGTCCCGCGTTGAAGTAGTACAGCGAGCAGGCGTAGCGCAGGTTTGTCGGGTTGAAGCCGCAGATGAAGAGCGGGTTCTTGACCATGTAGCTGGTGAGCGCCGAGGGTCTGTGAGCTTTCTGGCACTTGCAGATCTCTAGCGAGGGATCCGGGTCTTCTATGTCTTCCATGGCCGCCAGGCGGCACTGTTCCCATTTTGTTTGGAGCGCCCTCTGCAGGCTGTCTGCTCTCATCAGCGTCTTGCACAGGACGTGATAGTGTAGGATGTTTTCGTCGTTTTTCTCTCCCACCACTATGAAGTCCTGTACGTTCTTGATGCTGCTCATAAGGAAGGCGATGGGGCGTGGATCTTCTATATCCAGCACGCTGCCATCTCCCTTCCCTATGACCAGCACCAGACCCAGCCACGTCTGCATGTTCATGTTGGCGGTGTGCGTGTCTATCTCCGCGCTGGACATGACCCAGGTGCTCAGAACCTCTGTNNNNNNNNNNNNNNNNNNNNNNNNNNNNNNNNNNNNNNNNNNNNNNNNNNNNNNNNNNNNNNNNNNNNNNNNNNNNNNNNNNNNNNNNNNNNNNNNNNNNNNNNNCCAACATTAGAGATCTGCAAATGCCAAAAAGCACACAGACCAGAAGCGCTCCTGTGCTACATGGTGAAAAACCCGCTCTTCATAGCAGCACACAATCCAAAATCACTACAATACGCATATTCACTCTACTTCCATAACAAAGGCCAGAAATACTTAGACAAAAAAGAGGCAGAAAGACAGAGAAAACAAACACTCCCAATAGAAACCATATCAGGAGGACACCCAATCACCAGAGACATCCTCAGCATCATCTACAAATACAACTGCCTGACATCAGAAGACATCTTCAAACACGAGCCAGACATAATCATCCAACACCTACACAAACCAGGCTTCGCCAACATAATCAAAAACTGCCTAGCCTTCGTAGAGGCCACCAAAGGCGAATGGTCACTAGAAAAGAACGCACACAGACACAAACCAGACCCCACAACAGTACACATGTGCATCAACCATCAGGGCCTAGACACAGAAGAGGTAGATTACATGCTCTATCAATGGATCTCTAAATCACACCCAAAGAAAAACACCGTCCTCCTCATAGGACCCAGCAACACAGGCAAATCAGCCTTCATCAGAGGTCTCAGAGGAGTCCTAGAAACAGGAGAGATCTGCAACGGGCAAGTATTCTGCTTCGAGGGACTAGTAGGCAAAAAGCTAGGCATATGGGAGGAACCTCTAATCAGTCCAGAGTCAGCCGAGAAAGCCAAACAAGTATTCGAAGGGGCAGACACCTCAGTACCAGTAAAATACAAAAAACCACAACCACTAGGCAGAACTCCNNNNNNNNNNNNNNNNNNNNNNNNNNNNNNNNNNNNNNNNNNNNNNNNNNNNNNNNNNNNNNNNNNNNNNNNNNNNNNNNNNNNNNNNNNNNNNNNNNNNNNNNNTACATCCTCGGCGACAACGAGATAAGTTCACACTCGGCCACCCTAAACATGCAAACCTGGCAGGGGGTTGTCATAGTCGTCGGAAGGGGGGACGGCACCATCCTAGACCTTGACAACCCCAGACCGATAGCCTTCTGTCTCAGCAGCATCAAAAACATCCAAGACTTCATCATAGTGGGAGAGAACAACGACGACGGCATCCTGCACTTCCACTGCCTCTGCAGAACCCTGATGCGAGGAGACAGCCTACAAAGAAGCATCCTAAACAAATGGGAGACGCACAAACTAGCAGCCATGGAAGACATAGAAGAACCAGAACCCACACTGGAGATCTGCAAATGCCAAAAAGCACACAGACCAGAAGCGCTCCTGTGCTACATGGTGAAAAACCCACTCTTCATAGCAGCATACAATCCAAAATCACTGCAATACGCATACTCACTCTACTTTCACAACAAAGGCCAAAAATACTTAGACAAAAAAGAGGCAGAAAGACAGAGAAAACAAACACTCCCAATAGAGACCATAGCGGGGGGACACCCGATCACCAGAGACATCCTCAGCATCATCTACAAATACAACTGCCTGACATCAGAAGACATCTTCAAACACGAACCAGACATAATCATCCAACACCTACACAAACCAGGCTTCGCCAACATAATCAAAAACTGCCTAGCCTTCGTAGAGGCCACCAAAGGCGAGTGGTCACTAGAAAAAAACGCACACAGATACAAACCAGACCCCACAGCCATACACATGTGCATCAACCATCAGGGCCTAGACACAGAAGACATAGATTACACATTCTATCAGTGGATCACCAAAAAACACCCTAAAAAAAACACCATCCTTCTCATAGGACCTAGCAACACAGGCAAATCGGCCTTCATCAGAGGCCTCAGGGGAGTCTTCGAGACAGGAGAGATATGCAACGGGCAGGTATTCTGCTTCGAAGGCATAGTGGGCAAAAAAATGGGCATATGGGAAGAACCTCTAATCAGTCCAGAGTCAGCAGAGAAAGCCAAACAGGTATTCGAAGGGGCAGACACCTCAGTACCAGTCAAATACAAAAAACCACAACCACTAGGCAGAACTCCCATAATCATCACCAGCAATCACTGGCCGTGGCGCTACTGCACCGCGGAAGAAAACCCGTTCAGGAACAGGATGTTCATCCTACCCTGGAACCACTCCTCTGACCCTCCTCNNNNNNNNNNNNNNNNNNNNNNNNNNNNNNNNNNNNNNNNNNNNNNNNNNNNNNNNNNNNNNNNNNNNNNNNNNNNNNNNNNNNNNNNNNNNNNNNNNNNNNNNNTATACCGTGCCGGACCCGGGGATGGATTCCATGTGGAGCCCCTCGAGCATCGAGGACGTGATGATGCAGATCGCGGAAGAACTGGAGGCGCAAGGGATGGAAGTGGACACACAGATCCTGACCAGCCTGGACCTGATAGAAGACAACATGAGGACCTACGCAAGATGGTGGAGCTGGACGCCAGGCAGGAGAGCGGGCATCAAGTGGAAACCCAAGAATCAGAGCTGGGTGGGGAAATGGGTACCCTGACAATCCCCACCATGGTGGACTGGTGTAAATACTTCTCTTTTCTCTATTCGCAGTTCTCCAAATAAACAATTATGGCAGAATCAATCTCACTTGGCAACAATTATATGTGTTACTGGGATAACTCTCCCTATGTATACGGATCGCCAGACTTCAGTCAAGTTAACTCCCTCGCATCAGTCAACACCGGATGGCATGTTTTACCTACCATGCTATGGAAACACTTTCTCTCACCCAAACAATGGTACGAAATGATGATTCACTATGAAGCATACCACGTAGAAGGCTACACTGCAACACAATACAATCCTATTCCACTCACCCAAAATCTTGCCATCCAAGGAACCAGTACTTTCACAGCCTTCAATAATACCATATACACATTAGNNNNNNNNNNNNNNNNNNNNNNNNNNNNNNNNNNNNNNNNNNNNNNNNNNNNNNNNNNNNNNNNNNNNNNNNNNNNNNNNNNNNNNNNNNNNNNNNNNNNNNNNNATATGGTGGGGGTGAGGGTCCCTCCGGCAAAACAAGCTCGCATCGAAGCAGAAAGCGACGAACCTCCACCACTAGAGGGCGAAGAAGGGGATCCAGACAAAGACAACTACGCAGGTGAGTAACCATATGTTTCCTACTCTCATTCCAGAATGGCGGGCACAGGACAGGGCTTCTCCCTACTACTAGAATGCATACAACACCCTGAGGGTTACGAGTCAGATCAGGCAGTGTTAGAGGACGCCATCCTACTGATCAACGGACGCTGGAACCTAGAAGGCTCAGTCATCGTCGACGATGACGGCAAACACTGGGGCTGGGTCGTATGCACGCGCTTCCTAGTATCCACAGACACGGTAAGACGAGCCCTGGGTGATATGGTTCCAGATTACGTGAGGTTCTACAGAGGCAGCGCCACGCAGACATCCGGACAAGCCATCAAACTGGTGAAACTCAAAAGAAAATGGAACGTGGAGGACACCCAAGAAGCACAGAGCTCCGAAGTGTCAGGAAGTGGCTCTGGACAGGGTCCGCTCTCGTGGAAGAGACCACGCTACTGACACACTACATCCTCGGCGACAACGAGATAAGTTCACACTCGGCCACCCTAAACATGCAAACCTGGCAGGGGGTTGTCATAGTCGTCGGAAGGGGGGACGGCACCATCCTAGACCTTGACAACCCCAGACCGATAGCCTTCTGTCTCAGCAGCATCAAAAACATCCAAGACTTCATCATAGTGGGAGAGAACAACGACGACGGCATCCTGCACTTCCACTGCCTCTGCAGAACCCTGATGCGAGGAGACAGCCTACAAAGAAGCATCCTAAACAAATGGGAGACGCACAAACTAGCAGCCATGGAAGACATAGAAGAACCAGAACCCACACTGGAGATCTGCAAATGCCAAAAAGCACACAGACCAGAAGCGCTCCTGTGCTACATGGTGAAAAACCCACTCTTCATAGCAGCATACAATCCAAAATCACTGCAATACGCATACTCACTCTACTTTCACAACAAAGGCCAAAAATACTTAGACAAAAAAGAGGCAGAAAGACAGAGAAAACAAACACTCCCAATAGAGACCATAGCGGGGGGACACCCGATCACCAGAGACATCCTCAGCATCATCTACAAATACAACTGCCTGACATCAGAAGACATCTTCAAACACGAACCAGACATAATCATCCAACACCTACACAAACCAGGCTTCGCCAACATAATCAAAAACTGCCTAGCCTTCGTAGAGGCCACCAAAGGCGAGTGGTCACTAGAAAAAAACGCACACAGATACAAACCAGACCCCACAGCCATACACATGTGCATCAACCATCAGGGCCTAGACACAGAAGACATAGATTACACATTCTATCAGTGGATCACCAAAAAACACCCTAAAAAAAACACCATCCTTCTCATAGGACCTAGCAACACAGGCAAATCGGCCTTCATCAGAGGCCTCAGGGGAGTCTTCGAGACAGGAGAGATATGCAACGGGCAGGTATTCTGCTTCGAAGGCATAGTGGGCAAAAAAATGGGCATATGGGAAGAACCTCTAATCAGTCCAGAGTCAGCAGAGAAAGCCAAACAGGTATTCGAAGGGGCAGACACCTCAGTACCAGTCAAATACAAAAAACCACAACCACTAGGCAGAACTCCCATAATCATCACCAGCAATCACTGGCCGTGGCGCTACTGCACCGCGGAAGAAAACCCGTTCAAGAACAGGATGTTCATCCTACCCTAGNNNNNNNNNNNNNNNNNNNNNNNNNNNNNNNNNNNNNNNNNNNNNNNNNNNNNNNNNNNNNNNNNNNNNNNNNNNNNNNNNNNNNNNNNNNNNNNNNNNNNNNNNATAGAGGAGAACATGGTAGCCTACAGCAGATGGTGGAGCTGGATAATGGGGCGGAAGGCGGGCGTGAAATGGAAACCCAAGAATCAGGCATGGGTGGGCAAATGGTGTCCCTGAAAATCCCTACCAGCAATGACTGGTGCTCTTATTTCTCTTTCCTGTATTCGCAGTACAAACAATAAAATGGCCGACTCGGTGTCGCTGAGCAGCAATTTCATGTGTTATTGGGATAACTCACCATATAATTATACTACATCACAACAAGCACAAATAAATTATGCCACCACAGTGGACACAGGTTGGCACGTTCTACCTAATATATTATGGAAACATTTCTTATCTCCAAGACAATGGTACGAGATGTGTATCAAATACGAAGCTTACCACGTCTCAGGATATACTACCACATTATACAATGCAATACCTCTCACACAAAACCTAGCCATCCAAGGCACAAGTACATTCACTGCTTTCAATAATACCATCTACACCCTGGGAGCACAAGATAACCTTTACGAAACCAGCTACCATAACTGGTGGACAGATCCTATCTGGAAAGATTTCTACGTTGCATACAAAGAAGGTTTAATAACTTCCGGACTACCTGAGGCTGCAACGCATAAAAGAGCATTACTCCCAAAATACTTATGGGAAATAGCAGATACAGATCCATACGATACCACTACATGGTGCTGGGACCCAGTACCACCACAATATCCACCAGCATACACTACATACCCACATACCAATCAACAAAATCAAATAGCAAGACCGTCAGGCGTATTCTGGGACCCACTAACAGACCCAGATTCAATCATGGAATTAAGACCAGGAAAAAACTCCATGTCATTCCATTGGAACAATCATAACTGCGATGACCACATTTGGTACAACCTAGACACCATGGCAAAACTACTACCATACGTACCAGAAGGACCATGGCTAGGAGTCACAACACAAGATGATACCTATTCAAGATATGGAGAAAATGGAACATACATACCAAACAGAGATTTCACAGATCCATTTCCACAAACATCTTACACAACAGGAGGACAAGCCACTACCAAACCATCCATATACTACAAAAACAAATACCAAGACTATTCAGTACCAAACTTACTAAACCTACCAATAGTACCAATCAAATGGTTCTGGGTAGAAGTTAACAAAAACATGATTGAAAACCCAGATCCAAACAAACCACAACTAGGATGGCCAGGAACAGAATATGAATCCTACAAATATGGACCAACACAATGTTTTGTTAAAGGAATTCCACTATTTGACGAAAATGACACTCTAATACATACAAGCACACAAGGAATAATAAGAAACACAATACACCTAAAACTCAAAAAACGAAGATCCAGAATATTTGCTCCAACATGGGGACCCATGAGTTGGGAAATGACAAGTACCATAAAAGCACCATTTGTATTACCAACCATCAGATACAGAACAGCAGGCGCAAGAAGAGGATGGCAAAACAGAACACAAAATCCAGACTATAAACAACCAACCAGATGGAATCCATATACAACAACTACATACACATCGACTACAACAACTAACTCAACTACATCAACACTATCATATACTCGCAAATAAAGCAACCGTGTCTTTACAACCACACACACAACTATNNNNNNNNNNNNNNNNNNNNNNNNNNNNNNNNNNNNNNNNNNNNNNNNNNNNNNNNNNNNNNNNNNNNNNNNNNNNNNNNNNNNNNNNNNNNNNNNNNNNNNNNNATTATGGGAGTTCTGCCTAGTGGTTGTGGTTTTTTGTATTTGACTGGTACTGAGGTGTCTGCCCCTTCGAATACCTGTTTGGCTTTCTCTGCTGACTCTGGTCTGATTAGAGGTTCTTCCCATATGCCCATTTTTTTGCCCACTATGCCTTCGAAGCAGAATACCTGCCCGTTGCATATCTCTCCTGTCTCGAAGACTCCCCTGAGGCCTCTGATGAAGGCCGATTTGCCTGTGTTGCTAGGTCCTATGAGAAGGATGGTGTTTTTTTTAGGGTGTTTTTTGGTGATCCACTGATAGAATGTGTAATCTATGTCTTCTGTGTCTAGGCCCTGATGGTTGATGCACATGTGTATGGCTGTGGGGTCTGGTTTGTATCTGTGTGCGTTTTTTTCTAGTGACCACTCGCCTTTGGTGGCCTCTACGAAGGCTAGGCAGTTTTTGATTATGTTGGCGAAGCCTGGTTTGTGTAGGTGTTGGATGATTATGTCTGGTTCGTGTTTGAAGATGTCTTCTGATGTCAGGCAGTTGTATTTGTAGATGATGCTGAGGATGTCTCTGGTGATCGGGTGTCCCCCCGCTATGGTCTCTATTGGGAGTGTTTGTTTTCTCTGTCTTTCTGCCTCTTTTTTGTCTAAGTATTTTTGGCCTTTGTTGTGAAAGTAGAGTGAGTATGCGTATTGCAGTGATTTTGGATTGTATGCTGCTATGAAGAGTGGGTTTTTCACCATGTAGCACAGGAGCGCTTCTGGTCTGTGTGCTTTTTGGCATTTGCAGATCTCCAGTGTGGGTTCTGGTTCTTCTATGTCTTCCATGGCTGCTAGTTTGTGCGTCTCCCATTTGTTTAGGATGCTTCTTTGTAGGCTGTCTCCTCGCATCAGGGTTCTGCAGAGGCAGTGGAAGTGCAGGATGCCGTCGTCGTTGTTCTCTCCCACTATGATGAAGTCTTGGATGTTTTTGATGCTGCTGAGACAGAAGGCTATCGGTCTGGGGTTGTCAAGGTCTAGGATGGTGCCGTCCCCCCTTCCGACGACTATGACAACCCCCTGCCAGGTTTGCATGTTTAGGGTGGCCGAGTGTGAACTTATCTCGTTGTCGCCGAGGATGTAGTGTGTCAGTAGCGTGGTCTCTTCCACGAGAGCGGACCCTGTCCAGAGCCACTTCCTGACACTTCGGAGCTCTGTGCTTCTTGGTGAAAAACCCACTCTTCATAGCAGCATACAATCCAAAATCACTGCAATACGCATACTCACTCTACTTTCACAACAAAGGCCAAAAATACTTAGACAAAAAAGAGGCAGAAAGACAGAGAAAACAAACACTCCCAATAGAGACCATAGCGGGGGGACACCCGATCACCCGAACCTATNNNNNNNNNNNNNNNNNNNNNNNNNNNNNNNNNNNNNNNNNNNNNNNNNNNNNNNNNNNNNNNNNNNNNNNNNNNNNNNNNNNNNNNNNNNNNNNNNNNNNNNNNTCCATATACTACAAAAACAAATACCAAGACTATTCAGTACCAAACTTACTAAACCTACCAATAGTACCAATCAAATGGTTCTGGGTAGAAGTTAACAAAAACATGATTGAAAACCCAGATCCAAACAAACCACAACTAGGATGGCCAGGAACAGAATATGAATCCTACAAATATGGACCAACACAATGTTTTGTTAAAGGAATTCCACTATTTGACGAAAATGACACTCTAATACATACAAGCACACAAGGAATAATAAGAAACACAATACACCTAAAACTCAAAAAACGAAGATCCAGAATATTTGCTCCAACATGGGGACCCATGAGTTGGGAAATGACAAGTACCATAAAAGCACCATTTGTATTACCAACCATCAGATACAGAACAGCAGGCGCAAGAAGAGGATGGCAAAACAGAACACAAAATCCAGACTATAAACAACCAACCAGATGGAATCCATATACAACAACTACATACACATCGACTACAACAACTAACTCAACTACATCGACACTNNCATA

>Simian erythroparvovirus
AGTTAAAGCTGTTTTAATTTGATGAACCCCAGCAACTGAAGCACTTAGAGAAGCATACTCTTTAAAGTCTACCTCTTTCCATTTACTTTCATTAAATATATTCCTTTCAATTAAAGTGTCTACCAGAGAACAGAACTTTTCTCCTTTCACAGTAACCACTTTAGACTTTTTTGCTGCAGGTTCTTCAAAACTTATAGAACTGTTCCCACTCGCCTCATTGCTTATACCTGGCCCCTGCAGCTTTTTGTGCATAGTTCTTCTATAGCTTAAAGAATTACATACATACTGATATTCATCCAAGTTAGTTACACTGTAAATTACATTAGGGTACAACTTAGGCATTAAGTAATTTGTAACAAAGTCAAAACCATCCCTGTGATATTTTCCTTTTTTAGTAACAGCAGGTTTAAACTGAACACAAATTGGAGGTGATGTAAAATCAGCAAGCACTTTGTTAAAACCCCCATCAACCACACTACACACATTTCTAGGAGTTATAAAGGGACCCCCTATAACAACATGAATATGAAAGCCATTATCATAATGATTGCCTTCAGCTTGTAAAAAATACTTAGAGCCCAAAAAAGGCCCAGAAGGATTGTCTAACAGAGAAGCCACTTTACAAATAAGGTGAGCTATAAGCCGCTCCGCTCCTCGGAGCTCTGGCCAGTCGTCATCATCTAACTGAAAAAAGCAGCACCACCAGTTATCGTTAGCAAAGTCAGTAAAGTTAGCATTCACCTGAATAACTCCTCTATACATCTCCATTGTTAGTGAAAGCAGTAAGGTTAATTACCTGTTAGTAACAGAGCAGCAGCGTTATGCTCTCTCCGAACACCAGCAAGCAAATGGACGAACACTTCCTGGTTTTGGCAATATATAGAGCAAGTGAACCAACCAGGCTGGAGAATTATTTAAAGTAGCCAATCAAAATACAGTAAACAACAAAATGGCCGCCAGTCAAAATGGCCGCCAAACTGTCATCATTTCCCCTTGAGAACGACACCAAATCAATAGNNNNNNNNNNNNNNNNNNNNNNNNNNNNNNNNNNNNNNNNNNNNNNNNNNNNNNNNNNNNNNNNNNNNNNNNNNNNNNNNNNNNNNNNNNNNNNNNNNNNNNNNNNNNNNNNNNNNNNNNNNNNNNNNNNNNNNNNNNCACTGGAGKATAHGCGGAACACAGCCGGAAACATTGAATTAAATGCCTTTCCTGGGGACTTAGAGCTCCATACATAGAGGGCGGCGGATTTCCTAAAGGACACACGTAATGTTTAAAGAGGGTGCACTCGCTTTTTGGCGCTCCAGCATTCTTCTGGTTTTTCATACCCGTGTCTGTGGTTCTGCGAGTTTTTGGTAACCTCGGGGTCGTACAATATGTAGGGTAAATGTCCTGCAGCGTGGGGAGGGATACACGCGGGCTGGGGATTCCATCTTCCCGTGTGTTTTCGTGGACCTAAAGCAAATGTAAGTGTTACTGTTAACACCCCGGTGGCATACTGAGCTAGGGTACTATTGGTAATACTGGCAAAGCCTTCAGGCCCTGGAGCTGGTTGCATTTTTAGAAATATCATAGGAGGGGGCTTAGGTAGAGCCCAGCCACCTAAAGCTGAAAATTCAGTTTTAAAGCCTTCATCTAAGTTAGGAAGCTTTGTCCAGAGCTGTGTTTCATAGTGAAAAGCTCTTCTATTCCATATAGCTCCTACCATTAGAGGCCTGTTAATTTCTTCAGTGTACTTTTGGTCTCCTTTGTTACTATAGAAAGTTTTAATATTTAACCCTTGTAACTGCTTATTTTGTTCTTTGTCATTTGGGTACCGTCCCACAGCTTGAGAGGCTTCTGTTGGTTTTGCTGGATTACCAAAAGTTGTTACACCATAGCTTATGGAATCAATACCATTTACATACTTTTGATTTATTTCATCATAGTAATGGTAAGGTTGAGAGCGAGGCCCCGGTCTGAAAGATATTCTGGTATTTTGTGAGCTGCCTGTAGACATGCCTGTGAGTGCTTTAGCCGCACCTGTGTTGCTTGAGTCTCCGTCTGCAGTGGTGACTGTGTTAACTAAGGGACCTGGCATAAAGTTCTGAGGTTGTATGGCATGATCTGTGGGCTGCACAAAGCGGACTTTTGGCTGGCCACCTAGGGCAGAGGGTACAGCTAATCTAGAAGAGTATAAAGGATTATACATTTCATAAAAGTGTTGAGAAGCTCCCTCTAGAGACTCAGCTGTTAGTGGTGGAAAAGTGTAAGAAGTGCTGATGCTAGACCCAGTTCCTAACAGTAAGCAGTTTGCGTGCTCTAGTACATAGAAAGCTGACTCCTCAGATGGCTGTTTGCGAGTGCTAGATGTTAACCCTTTTGTGTTTACTTCTCCTACAGTTAAGTATGCATACTGTGGTAGTAGGTAGGTCCAAATAGGTAACTCTGGAGCTAAAGTGTCTTGCCCCTGTCCCAGTACATAAGGAAACTGGTATTCATCATCCACTAAGAAACACAATCTACCCGTTGTGCTGTCAGTGACTTGTACTCCCCCTCCTGGTTTGTCTGTTACATCTTTTATGCAAACTTCACTAAGTGTAACACTCATAGAAGATGGTTTTATAGATCCATAGTTTTCTAACAGTCTCTGAAATTCTAAAGGAGAAAAGTACAAAGCGGCACAGTTTACATCAATGTAGTGCCAGGGGGTAGCATACCCCATGACTGGACTAATAGCACAAACGTTGCTTTCTCCAGTGGCTGCTTTATGACAGTTTTCTGCTGGAGGAGAAAACACTCTATAGGCATGCTCAGCTGTATAGGGCACTACAAACACCCTGCTAAAAGTACATGTTACAGAAGAATCAGTAAACACTGCTCCTTCACGCCACACTCCGTGTACCGGGTTACTGCCGCCTCCTCCAGCTCCAGTAGTGCCTTCAGTAGATGTAACAGATGCCATGTTTGGGTAGTTTTCAGACGGTGAGTACTGTGGAACTGCAGGAAGCTCTCCTTTAAAGTGAGCTGTAGAAGTAAATAGGCCTTTTAAAGTAAAAAAATCTCTAACTACTTGTGCTTGAAAACCACTTTCATTTTTTATGTTATGCAGCAATTCATCATCAGCAACAGACCAGTGAGTATAAGGGTTTATTCCCAATTTAATAAGTTCAGAATACCTGAAATCATGAATCCTAGCTGCAGCATCCACCACACTTTGTGGATTCCCAGCTTGTAACTGATTACCAGGGCCAATGTAGTTACTAAAGGGTAGGACAAGACTAAGTCCACCCCCTTCGTGTAGGTCTTTTTCAGTAAGGACTGCGTTGTCTGCTCTAGGCTCATTAGAGGATTCATGTTCTGACTGAGTTTCTCTGAAATCTGGAAGAGGTCCATGAGACAAATCCAAAGTATACCTATCAGGACTATTTTTATAGTTTTCAAGATGAGTTTGTAAATAAGTGCCAAGAGTACTTTTGCCTTCACTATCTTTATTAATAGCATTCACAGACAGTGCATTGTCTGTTAAAAATTTTAAAGCATCACTCGAGGTTAAAGCATCAACACCATACTTTAAATCTAACTTTAAATGGCTTTGCAAAAACTTTAAGGCTAGCACTGGACCTTCTGCTTCTTCACCTATTAAGCTAATAGCATCTTTTACTATATCTTTAAATTCAGACACCCAAGCATCAGTGTAAGCATTTTCTTCATTCCACCACACTTTTTGTTTTTTTGCTGCAGGTTCACTCATGCTCTAGAAAGCTCATAAGGCCACTGAGGTCTCTGCATTTCTTACAAGTTAATACATCAAATGGATTTGTGCAATCACCATGAGCTGAGCACCTCAGAGTATCTGGCAGAGTAACACTCTTCTCTMTNWMKCWTANNNWACMCTTYTAAAGATAAACACAAATTACAATGCACACCAAACTCCTTATCATGCTCCAAACAGCACACAGGACGCCCAACTGCTGAACCCCACACCCAATCAACATCAAATAACGGCCACTTCAGTTCATTGAGTTCATGTACTGAATAATTTTTTTCCCACTTTAATTCTCCTCCTGCTCCGGTGGGAACTTGGACTGGCTCAGCCACTGCCACTGGGGTGCTGCAGCGGGCCGGGGGACAGCTATCCTCGCTGAGGTCTTCGATCCAGTTGTCGTTTGAGACGAGGTCTGCGATGTCCCAGCTGACATTAGAGTTTTCAGAACCGCCTGACTGATCTTCGACGTCAAGCCAGGAGGTTGAGAGGTCAGTTCCGTCAAAGCTTTCGATGGACTCTTCGTCAGCGACTGAGTCTGAGGATGAGTTTGGCTCCGGCTCACTCTGGAAGTCATGACACAGCTCTGTACGGTCCACCTTCCAGGCAGTGTGATCGCTAGAGAGTTGCCACTGAACAAATGCATCGCAAGCATTATGCTGTGCCCACCAAAGCCATTGTTTGGCCTCATCAGCGGGAATCAATCCCAGAGCATTTGAGCATCTCACAGTCAGGTCAAACCGAACCATGCGATCCTTCAACGCTCGCTGATGAACAAGGGTCACAGTGTTCCCGCAAACCACTCTAGTCATGTCACTGTTACTAGTGATAAGGACCGGTGTGCCAGTAACCTCTACGCTGCCTTTGTTTTTTTGGTCAACTCTACANNNNNNNNNNNNNNNNNNNNNNNNNNNNNNNNNNNNNNNNNNNNNNNNNNNNNNNNNNNNNNNNNNNNNNNNNNNNNNNNNNNNNNNNNNNNNNNNNNNNNNNNNNNNNNNNNNNNNNNNNNNNNNNNNNNNNNNNNNNNNNNNNNNNNNNGATAGGTTGGTTAGTAAAAAAATGACTTACATGGTTAGTATGTTAGATTGTGTAGTTAGGCATTGCTCTTCCTGGCATGTATGGAATTTCAAAGTTTCCAATTTCATTTGGTACAGTTTCTTTCATGCTTTCTCTTGGAGCGAGTGATGGTAGTTGATAGGTGTTCCATTGTCTTGGAGTTCTAAGTTTGGCTTTGATGATTAGTTTTCCTGTCCACCAAAAGGTTCCAAATGTAACTATTCTTGATGAATTGCCATTGTTGTCTACAGTGTCTGTGTAGTTTGGAGCTAGTTTAACAAAGATTTGTCCTGGTGGATTTGGTGTCATGAATGGAGCGTGTGCTGATGCCATTGGTTTGTGAGTTGTGTTTGGTTCTTTTCCCCATATGGCTCCCCATGGGTATTGTGCTCCATGGTCATCAAATGCTGTGAATGGTCCGAATGTGTTGTGGTAGCCTTGTGTCCAGAATGCGTCTCGTCCAGCTACATTGTTGTTGAGTTCTTTTTGGTGTATGTTTTTTGGTGCCCAGTTGGTTTGTCCTGTCATTTGTTGATTGTTTTGCCACCATGTTTCTCTGAATTGGTGTTCTTCATCACCATGGTTCCAATCATATATTGCTTTTTCAGAAGCTCCTTGTGTTAGTCTTGTGCCGGCAAATA
\
}
