# Supplementary material for: Idiopathic Chronic Diarrhea in Rhesus Macaques Is Not Associated with Enteric Viral Infections
Source: Viruses. 2021 Dec 14;13(12):2503. doi: 10.3390/v13122503 (PMC8707486; doi:10.3390/v13122503)
Supplement: Supplementary file 1 [file viruses-13-02503-s001.zip › viruses-1458585-supp Table 1.xlsx]

## Sheet: Sheet4
	Supplemental Table 1. Composition of 11 concatamers used to quantify reads matching different viral species and genotypes and % sequence identity of each contig to the most closely related sequence in GenBank
	Best virus match	animal	location	sample type	Best virus match	length	% identity	Accession no	% coverage of genome
	bocaparvovirus	46481	distal	tissue	bocaparvovirus	1445	78	KT961665	26
	chaphamaparvovirus	45629	ileum	tissue	chapparvovirus	782	76	MN312221	80
	chaphamaparvovirus	46700	distal	tissue	chapparvovirus	839	84	MN312221
	chaphamaparvovirus	46481	ileum	scraping	chapparvovirus	675	95	KT961662
	chaphamaparvovirus	45349	jejunum	tissue	chapparvovirus	917	77	MN312221
	chaphamaparvovirus	45349	jejunum	tissue	chapparvovirus	666	78	MN312221
	chaphamaparvovirus	45524	jejunum	tissue	chapparvovirus	995	84	MN312221
	chaphamaparvovirus	45524	jejunum	tissue	chapparvovirus	833	89	KT961661
	chaphamaparvovirus	46481	jejunum	tissue	chapparvovirus	1743	76	MN312221
	chaphamaparvovirus	46481	proximal	tissue	chapparvovirus	3393	73	MN312221
	chaphamaparvovirus	46481	stomach	tissue	chapparvovirus	1890	74	MN312221
	chaphamaparvovirus	46481	duodenum	scraping	chapparvovirus	2427	74	MN312221
	chaphamaparvovirus	45349	jejunum	tissue	chapparvovirus	1046	75	MN337628
	dependoparvovirus	47210	stomach	tissue	dependoparvovirus	732	97	DQ180605	79
	dependoparvovirus	47210	stomach	tissue	dependoparvovirus	2754	92	AY631966
	enterovirus A SV19	45349	distal	scraping	enterovirus 19	4035	91	KT961653	97.8821
	enterovirus A SV19	45349	distal	scraping	enterovirus 19	2870	85	KT961654
	enterovirus A SV19	46776	distal	scraping	enterovirus 19	1676	86	KT961653
	enterovirus A SV19	46776	transverse	scraping	enterovirus 19	5983	85	KT961654
	enterovirus A SV19	47210	distal	scraping	enterovirus 19	6970	86	KT961654
	enterovirus A SV19	47210	ileum	scraping	enterovirus 19	607	92	KT961653
	enterovirus A SV19	47210	ileum	scraping	enterovirus 19	745	93	KT961653
	enterovirus A SV19	47210	proximal	scraping	enterovirus 19	7121	86	KT961654
	enterovirus A SV19	46636	ileum	scraping	enterovirus 19	3139	83	KT961654
	enterovirus A SV19	46636	ileum	scraping	enterovirus 19	3606	92	KT961653
	enterovirus A SV19	46636	proximal	scraping	enterovirus 19	7176	87	KT961654
	enterovirus A SV19	45349	distal	tissue	enterovirus 19	951	89	KT961654
	enterovirus A SV19	45349	distal	tissue	enterovirus 19	1297	85	KT961654
	enterovirus A SV19	45349	distal	tissue	enterovirus 19	872	82	KT961648
	enterovirus A SV19	45349	distal	tissue	enterovirus 19	1062	90	KT961653
	enterovirus A SV19	46776	distal	tissue	enterovirus 19	4120	91	KT961653
	enterovirus A SV19	47210	distal	tissue	enterovirus 19	6261	86	KT961653
	enterovirus A SV19	46636	proximal	tissue	enterovirus 19	1514	92	KT961653
	enterovirus A SV19	46636	proximal	tissue	enterovirus 19	1123	92	KT961653
	enterovirus A SV19	46636	transverse	tissue	enterovirus 19	1592	80	KT961654
	enterovirus A SV19	46636	transverse	tissue	enterovirus 19	3139	92	KT961653
	enterovirus A SV19	46636	transverse	tissue	enterovirus 19	1519	87	KT961654
	enterovirus A SV46	46776	distal	scraping	enterovirus 46	1133	85	KT961653	49.4402
	enterovirus A SV46	46776	proximal	scraping	enterovirus 46	2325	91	KT961655
	enterovirus A SV46	46776	transverse	scraping	enterovirus 46	2188	91	KT961655
	enterovirus A SV46	46636	proximal	scraping	enterovirus 46	754	93	KT961655
	enterovirus A SV46	46481	jejunum	tissue	enterovirus 46	3391	87	KT961658
	enterovirus A SV46	46481	stomach	scraping	enterovirus 46	2463	90	KT961658
	enterovirus A92	46776	distal	tissue	enterovirus A92	6587	84	NC001612	98.8938
	enterovirus A92	46776	distal	scraping	enterovirus A92	4661	85	KT961650
	enterovirus A92	46776	distal	scraping	enterovirus A92	1563	85	KT961646
	enterovirus A92	46676	proximal	scraping	enterovirus A92	1200	82	KT961637
	enterovirus A92	46776	transverse	scraping	enterovirus A92	3807	84	NC001612
	enterovirus A92	46481	distal	scraping	enterovirus A92	7283	85	NC001612
	enterovirus A92	46481	stomach	scraping	enterovirus A92	4530	81	NC001612
	enterovirus A92	46481	ileum	tissue	enterovirus A92	7071	85	NC001612
	enterovirus A92	46481	jejunum	tissue	enterovirus A92	2886	84	NC001612
	enterovirus J103	46776	distal	tissue	enterovirus J	1826	92	KT961657	94
	enterovirus J103	46776	distal	tissue	enterovirus J	1146	90	KT961657
	enterovirus J103	46776	distal	tissue	enterovirus J	1716	92	KT961657
	enterovirus J103	46776	distal	scraping	enterovius J	2862	87	KT961657
	enterovirus J103	46776	distal	scraping	enterovius J	963	91	KT961657
	enterovirus J103	46776	distal	scraping	enterovius J	672	90	KT961657
	enterovirus J103	46776	transverse	scraping	enterovius J	7025	91	KT961657
	enterovirus J103	46481	ileum	scraping	enterovius J	651	94	KT961657
	enterovius J103	46776	proximal	scraping	enterovius J	3224	91	KT961657
	erythroparvovirus	46526	duodenum	scraping	erythroparvovirus	546	99	KT961659	81
	erythroparvovirus	46526	duodenum	tissue	erythroparvovirus	1017	99	KT961659
	erythroparvovirus	46526	duodenum	tissue	erythroparvovirus	3471	99	KT961659
	protoparvovirus	46700	ileum	scraping	protoparvovirus	1035	88	NC039049	88.9592
	protoparvovirus	46700	ileum	scraping	protoparvovirus	580	73	MH645362
	protoparvovirus	46700	jejunum	tissue	protoparvovirus	659	89	NC039049
	protoparvovirus	46636	stomach	tissue	protoparvovirus	640	83	JN798211
	sapelovirus	45349	distal	scraping	sapelovirus	735	85	JX627573	72.6
	sapelovirus	45349	distal	scraping	sapelovirus	1954	78	JX627573
	sapelovirus	45349	distal	scraping	sapelovirus	982	96	KT984501
	sapelovirus	45349	transverse	scraping	sapelovirus	1667	84	JX627573
	sapelovirus	45349	transverse	scraping	sapelovirus	1396	86	JX627573
	sapelovirus	45349	transverse	scraping	sapelovirus	580	85	JX627574
	sapelovirus	45349	transverse	tissue	sapelovirus	604	88	KT984503
	sappovirus	45629	jejunum	scraping	sappovirus	675	97	MG515475	99
	sappovirus	45629	jejunum	tissue	sappovirus	7085	98	MG15475
